# Supplementary material for: Dynamic influences on static measures of metacognition
Source: Nat Commun. 2022 Jul 21;13:4208. doi: 10.1038/s41467-022-31727-0 (PMC9301893; doi:10.1038/s41467-022-31727-0)
Supplement: Supplementary file 4 — Source Data [file 41467_2022_31727_MOESM4_ESM.xlsx]

## Sheet: Simulations (Figure 1 & Table 1
drift	ter	bound	vratio	mratio
2.70884	0.237507	1.47333	0.491147	0.488286
1.45646	0.469499	2.33979	0.393893	0.038367
1.92105	0.274621	3.64509	0.0749136	-0.00197446
1.60025	0.32679	3.97414	0.0366002	-0.131644
1.03316	0.592563	2.08512	0.723635	0.730875
2.22186	0.256691	2.72735	0.136378	0.0588184
2.51685	0.565428	1.55954	1.17859	0.647442
2.91817	0.471717	2.01553	1.04413	-0.149771
2.63575	0.284223	2.84056	0.795579	0.213771
2.53326	0.28363	2.7205	1.19424	0.252551
1.26116	0.509342	2.04441	1.05249	0.714906
1.13967	0.532927	3.30516	0.278354	0.588952
2.92717	0.551815	0.783045	0.41525	0.713713
1.75013	0.444041	2.88108	0.836114	0.323778
2.57823	0.578141	3.29753	0.849693	-0.0521995
1.40343	0.336169	2.47425	0.238227	0.220722
1.24953	0.273374	3.44152	0.82713	0.679293
1.39561	0.420627	3.39262	1.02752	0.837186
2.50439	0.391812	1.99971	0.315791	-0.18217
1.08517	0.571091	1.96577	1.14806	0.67149
2.10187	0.434214	3.5331	0.673787	0.203189
1.15083	0.582019	1.3756	0.663342	0.338106
1.88222	0.306356	0.956824	0.561921	0.920887
1.41938	0.542386	1.01516	0.186022	0.442793
1.55414	0.317074	2.31777	1.14225	0.77442
1.73136	0.579152	0.887833	0.361032	0.523603
1.98338	0.220321	3.48358	1.08428	-0.174946
2.3722	0.358721	3.10879	0.70981	0.48951
1.81349	0.21367	2.98587	1.15801	0.361154
1.19772	0.470585	1.91406	0.963095	0.905705
2.91377	0.523152	3.91893	0.342998	-0.278238
1.45832	0.535444	3.33868	0.894613	0.284996
1.84606	0.432436	1.21445	0.74153	0.735059
2.74029	0.547096	1.90321	0.677181	0.568465
2.66743	0.571053	2.36574	0.161936	-0.0839962
1.61683	0.267338	1.15617	1.05117	0.72808
2.8411	0.466943	2.99173	0.182763	-0.169747
2.08076	0.258649	1.64125	0.321833	0.663153
1.86357	0.51778	0.713048	0.914005	1.30317
2.57565	0.28933	0.950882	0.205733	0.0739558
2.43308	0.556303	1.31245	1.0973	0.806226
2.20168	0.549427	1.66445	0.0911835	-0.127703
1.08927	0.482157	0.88867	0.197592	0.210657
1.28218	0.242946	0.634727	1.20285	1.86184
1.95672	0.396769	3.67944	0.485352	0.115004
2.36429	0.557821	3.65235	0.945861	-0.101746
1.04928	0.339695	3.9316	0.195736	0.0902457
2.03412	0.559578	1.52744	1.04065	0.564239
1.29484	0.52756	3.71402	0.999892	0.491459
2.59033	0.427788	1.49965	0.36358	0.236813
1.17955	0.350577	3.40251	0.629233	0.467961
2.45489	0.415685	2.77132	1.0386	0.00626249
2.99952	0.530323	1.94851	0.462853	-0.0429951
1.0474	0.335597	0.640139	0.37705	0.327098
1.51026	0.361113	0.550809	1.08808	2.33031
1.56001	0.46543	3.85545	1.00441	0.189508
1.76367	0.420816	1.20419	1.09349	0.717089
2.04843	0.388308	3.12694	1.03812	0.5261
2.58298	0.308276	3.78473	1.15341	-0.18438
2.99922	0.252785	2.06237	0.39711	0.492092
1.20449	0.548785	3.71378	0.0852142	-0.256747
1.47657	0.53927	0.531608	0.812848	1.89121
2.61602	0.46684	2.81137	0.644476	-0.61079
1.94429	0.452842	2.60826	0.606976	0.686325
2.31484	0.232061	0.580951	0.993728	1.80394
2.25859	0.45132	3.68066	0.764788	-0.141885
2.98094	0.35764	3.03292	0.0595353	0.397916
2.55062	0.596533	0.663017	0.228583	0.373755
2.269	0.231209	2.03883	1.08522	0.753125
2.16979	0.528652	3.92572	0.270087	-0.0277755
1.17797	0.342458	2.0883	1.01079	0.846086
1.30027	0.244962	0.544031	0.0268095	0.0431698
2.97943	0.580698	3.67189	0.113997	-0.0956416
2.70485	0.56982	2.52736	1.16522	0.177362
1.33227	0.539097	3.23185	0.275411	0.0501588
2.9095	0.552567	3.7051	1.21591	0.145661
2.9618	0.448732	0.518476	0.144884	0.18656
1.82045	0.513887	0.835204	0.997247	1.85184
2.59981	0.545524	3.28706	0.39119	0.321845
2.87723	0.529442	2.24279	0.275121	-0.124369
2.53177	0.25496	1.72387	0.25468	0.17836
2.69472	0.481231	3.44549	0.939637	-0.0548428
1.53343	0.469391	2.25866	0.0522834	-0.00146962
1.03546	0.361264	3.52099	0.67257	0.646209
2.83854	0.21789	2.2474	0.817968	0.372732
2.35407	0.29215	2.70277	0.912763	-0.12006
2.90688	0.443324	2.60763	0.719261	0.46855
1.63606	0.239069	3.91655	0.450311	0.110721
1.45047	0.214528	2.43633	0.573251	0.104602
2.57895	0.380358	1.18644	0.538458	0.359968
1.41367	0.292879	0.637446	0.728815	1.82912
1.51673	0.279396	2.43315	0.618332	0.485026
2.8828	0.392664	1.7635	0.433871	0.418314
2.48351	0.349622	1.53228	0.234417	0.0662469
2.58861	0.377558	3.74032	0.138478	-0.117248
2.21217	0.468601	2.22274	1.16069	0.366365
2.42468	0.395111	0.786567	0.650446	0.740793
1.33285	0.598137	2.31458	0.667342	0.83362
2.17017	0.429254	2.78362	0.0842246	-0.0311019
1.24361	0.238504	0.647706	1.08711	1.06268

## Sheet: Experiment 1 (Figure 2)
drift	ter	bound	vratio	mratio		rt	cor	cj		ER			RT			CJ
2.70884	0.237507	1.47333	0.491147	0.488286		0.62825	1	4		sub	accuracy	speed	sub	accuracy	speed	sub	accuracy	speed
1.45646	0.469499	2.33979	0.393893	0.038367		0.77216	1	6		101	0.689189	0.735786	101	0.675673	0.65543	101	4.53378	4.54849
1.92105	0.274621	3.64509	0.0749136	-0.00197446		0.847125	1	6		102	0.743333	0.806667	102	0.660275	0.548317	102	5.33667	5.45667
1.60025	0.32679	3.97414	0.0366002	-0.131644		0.71991	0	5		103	0.697509	0.564189	103	1.2865	0.792	103	4.07473	3.9223
1.03316	0.592563	2.08512	0.723635	0.730875		0.75914	1	6		104	0.87291	0.806667	104	0.656905	0.443745	104	3.2107	3.11
2.22186	0.256691	2.72735	0.136378	0.0588184		0.849955	1	4		105	0.732441	0.681208	105	0.738	0.69	105	5.26421	5.31879
2.51685	0.565428	1.55954	1.17859	0.647442		0.57678	1	5		106	0.767677	0.816667	106	0.716893	0.649305	106	5.07407	5.18667
2.91817	0.471717	2.01553	1.04413	-0.149771		0.70358	1	6		107	0.706485	0.661074	107	1.61992	1.2645	107	4.42662	4.47651
2.63575	0.284223	2.84056	0.795579	0.213771		0.71419	1	4		108	0.913043	0.886667	108	0.822095	0.79471	108	5.2408	5.35333
2.53326	0.28363	2.7205	1.19424	0.252551		0.71059	1	6		111	0.846667	0.862416	111	0.908167	0.8786	111	3.43333	3.16779
1.26116	0.509342	2.04441	1.05249	0.714906		0.860395	1	4		112	0.564626	0.558528	112	1.00105	0.85327	112	4.42177	4.55518
1.13967	0.532927	3.30516	0.278354	0.588952		1.34997	1	4		113	0.682274	0.673333	113	0.653995	0.572355	113	4.77258	4.78333
2.92717	0.551815	0.783045	0.41525	0.713713		1.07327	1	6		114	0.895623	0.703297	114	0.676773	0.474627	114	5.28956	4.54579
1.75013	0.444041	2.88108	0.836114	0.323778		0.805245	0	6		115	0.735786	0.74	115	0.570788	0.540675	115	4.71237	4.64667
2.57823	0.578141	3.29753	0.849693	-0.0521995		1.19857	1	6		117	0.832776	0.849498	117	0.69094	0.492145	117	4.6388	4.42809
1.40343	0.336169	2.47425	0.238227	0.220722		0.85384	1	4		118	0.93	0.753333	118	0.679025	0.401343	118	5.03667	4.43333
1.24953	0.273374	3.44152	0.82713	0.679293		0.72239	1	6		119	0.759197	0.693603	119	0.484345	0.454428	119	3.43144	3.3064
1.39561	0.420627	3.39262	1.02752	0.837186		0.833145	1	5		121	0.803333	0.785953	121	0.72502	0.672395	121	5.38	4.93645
2.50439	0.391812	1.99971	0.315791	-0.18217		1.26555	1	6		122	0.578595	0.64214	122	1.04178	0.717385	122	4.61538	4.699
1.08517	0.571091	1.96577	1.14806	0.67149		0.98561	1	6		123	0.73913	0.715719	123	0.545695	0.517842	123	5.16054	5.12375
2.10187	0.434214	3.5331	0.673787	0.203189		2.07711	0	6		124	0.829431	0.77592	124	0.773135	0.62896	124	2.04013	1.8495
1.15083	0.582019	1.3756	0.663342	0.338106		1.50802	1	4		125	0.806667	0.734899	125	0.556413	0.577655	125	5.15667	5.09396
1.88222	0.306356	0.956824	0.561921	0.920887		1.10062	1	4		126	0.916667	0.845118	126	1.17305	0.634555	126	4.98264	4.45118
1.41938	0.542386	1.01516	0.186022	0.442793		0.950315	0	5		127	0.687919	0.723333	127	1.58484	1.1531	127	4.47315	4.30667
1.55414	0.317074	2.31777	1.14225	0.77442		1.38389	1	6		128	0.85473	0.847973	128	0.887	0.665	128	4.94257	5.13514
1.73136	0.579152	0.887833	0.361032	0.523603		1.68896	0	6		131	0.856667	0.879195	131	0.83288	0.850417	131	5.02667	5.21141
1.98338	0.220321	3.48358	1.08428	-0.174946		1.12568	1	6		133	0.919732	0.893333	133	0.555465	0.503355	133	4.72241	4.5
2.3722	0.358721	3.10879	0.70981	0.48951		2.67094	1	5		135	0.696667	0.746667	135	0.647605	0.567985	135	4.71333	4.76333
1.81349	0.21367	2.98587	1.15801	0.361154		1.12775	1	6		136	0.767677	0.833333	136	1.14249	0.77829	136	3.94276	3.61333
1.19772	0.470585	1.91406	0.963095	0.905705		2.95521	1	6		138	0.93	0.923333	138	0.58009	0.46332	138	5.25667	5.64667
2.91377	0.523152	3.91893	0.342998	-0.278238		1.94072	1	5		141	0.88	0.74	141	0.596405	0.44472	141	4.96667	4.8
1.45832	0.535444	3.33868	0.894613	0.284996		0.97107	0	5		142	0.93311	0.899666	142	0.819785	0.534075	142	4.98662	4.79264
1.84606	0.432436	1.21445	0.74153	0.735059		0.963305	1	6		143	0.644295	0.605042	143	1.33121	0.598957	143	5.68456	5.44538
2.74029	0.547096	1.90321	0.677181	0.568465		1.82916	0	6
2.66743	0.571053	2.36574	0.161936	-0.0839962		1.58324	0	4
1.61683	0.267338	1.15617	1.05117	0.72808		1.40336	0	4
2.8411	0.466943	2.99173	0.182763	-0.169747		2.64477	1	6
2.08076	0.258649	1.64125	0.321833	0.663153		1.46462	1	6
1.86357	0.51778	0.713048	0.914005	1.30317		1.22209	0	6
2.57565	0.28933	0.950882	0.205733	0.0739558		1.09389	1	6
2.43308	0.556303	1.31245	1.0973	0.806226		1.6728	0	6
2.20168	0.549427	1.66445	0.0911835	-0.127703		1.51483	0	6
1.08927	0.482157	0.88867	0.197592	0.210657		2.26438	1	5
1.28218	0.242946	0.634727	1.20285	1.86184		1.0187	1	6
1.95672	0.396769	3.67944	0.485352	0.115004		1.8367	1	6
2.36429	0.557821	3.65235	0.945861	-0.101746		0.812815	1	6
1.04928	0.339695	3.9316	0.195736	0.0902457		2.21412	0	6
2.03412	0.559578	1.52744	1.04065	0.564239		1.82178	0	5
1.29484	0.52756	3.71402	0.999892	0.491459		2.01423	1	4
2.59033	0.427788	1.49965	0.36358	0.236813		1.21853	1	6
1.17955	0.350577	3.40251	0.629233	0.467961		2.12007	0	6
2.45489	0.415685	2.77132	1.0386	0.00626249		2.06072	0	6
2.99952	0.530323	1.94851	0.462853	-0.0429951		0.86185	1	6
1.0474	0.335597	0.640139	0.37705	0.327098		0.83401	1	6
1.51026	0.361113	0.550809	1.08808	2.33031		1.0926	1	6
1.56001	0.46543	3.85545	1.00441	0.189508		0.83837	1	6
1.76367	0.420816	1.20419	1.09349	0.717089		0.633235	1	6
2.04843	0.388308	3.12694	1.03812	0.5261		0.74974	1	6
2.58298	0.308276	3.78473	1.15341	-0.18438		0.85183	0	4
2.99922	0.252785	2.06237	0.39711	0.492092		0.535095	1	6
1.20449	0.548785	3.71378	0.0852142	-0.256747		2.61129	1	6
1.47657	0.53927	0.531608	0.812848	1.89121		1.47749	0	5
2.61602	0.46684	2.81137	0.644476	-0.61079		1.91315	1	6
1.94429	0.452842	2.60826	0.606976	0.686325		1.20595	1	6
2.31484	0.232061	0.580951	0.993728	1.80394		0.85604	1	6
2.25859	0.45132	3.68066	0.764788	-0.141885		0.785405	1	6
2.98094	0.35764	3.03292	0.0595353	0.397916		2.22289	1	6
2.55062	0.596533	0.663017	0.228583	0.373755		0.81491	1	6
2.269	0.231209	2.03883	1.08522	0.753125		0.92285	0	4
2.16979	0.528652	3.92572	0.270087	-0.0277755		1.76303	0	6
1.17797	0.342458	2.0883	1.01079	0.846086		1.33756	1	6
1.30027	0.244962	0.544031	0.0268095	0.0431698		1.39427	1	6
2.97943	0.580698	3.67189	0.113997	-0.0956416		0.947645	1	6
2.70485	0.56982	2.52736	1.16522	0.177362		0.724645	1	6
1.33227	0.539097	3.23185	0.275411	0.0501588		1.14008	0	6
2.9095	0.552567	3.7051	1.21591	0.145661		0.797775	1	6
2.9618	0.448732	0.518476	0.144884	0.18656		1.21792	0	6
1.82045	0.513887	0.835204	0.997247	1.85184		1.2186	1	6
2.59981	0.545524	3.28706	0.39119	0.321845		2.32543	0	6
2.87723	0.529442	2.24279	0.275121	-0.124369		0.71738	0	6
2.53177	0.25496	1.72387	0.25468	0.17836		2.07996	0	1
2.69472	0.481231	3.44549	0.939637	-0.0548428		2.41792	1	6
1.53343	0.469391	2.25866	0.0522834	-0.00146962		0.89488	1	6
1.03546	0.361264	3.52099	0.67257	0.646209		3.15862	0	6
2.83854	0.21789	2.2474	0.817968	0.372732		3.00044	0	4
2.35407	0.29215	2.70277	0.912763	-0.12006		0.82988	1	6
2.90688	0.443324	2.60763	0.719261	0.46855		0.80235	0	6
1.63606	0.239069	3.91655	0.450311	0.110721		1.61911	0	6
1.45047	0.214528	2.43633	0.573251	0.104602		3.01561	0	6
2.57895	0.380358	1.18644	0.538458	0.359968		1.25955	1	6
1.41367	0.292879	0.637446	0.728815	1.82912		1.41895	0	6
1.51673	0.279396	2.43315	0.618332	0.485026		1.40598	0	6
2.8828	0.392664	1.7635	0.433871	0.418314		1.06218	0	6
2.48351	0.349622	1.53228	0.234417	0.0662469		1.49643	1	6
2.58861	0.377558	3.74032	0.138478	-0.117248		1.28904	1	6
2.21217	0.468601	2.22274	1.16069	0.366365		1.5635	0	6
2.42468	0.395111	0.786567	0.650446	0.740793		2.51421	1	6
1.33285	0.598137	2.31458	0.667342	0.83362		1.21111	0	6
2.17017	0.429254	2.78362	0.0842246	-0.0311019		1.01742	1	6
1.24361	0.238504	0.647706	1.08711	1.06268		0.734305	0	6
						0.958635	1	6
						1.14281	1	6
						1.16701	1	6
						0.7334	1	6
						1.53191	0	6
						1.61309	1	6
						1.17153	0	6
						0.91642	1	6
						0.898995	1	6
						2.67103	0	4
						0.828335	1	6
						0.95964	1	6
						0.743025	1	6
						0.611945	1	6
						0.91886	1	6
						0.659	0	6
						0.62828	0	6
						0.807685	1	6
						0.60771	1	5
						0.91643	0	6
						0.53966	1	6
						0.322735	0	6
						0.2453	0	1
						0.6634	1	6
						0.398235	1	6
						0.59971	1	6
						0.361865	1	6
						0.422595	0	6
						0.405585	1	1
						0.578475	1	6
						0.578	1	6
						0.32383	1	6
						0.582345	0	1
						0.53321	1	6
						0.479925	1	6
						0.479955	0	6
						0.485385	1	6
						0.565065	1	6
						1.10628	0	6
						0.692345	0	6
						1.12034	1	6
						0.836325	0	6
						0.657655	1	6
						1.08193	1	6
						0.59032	1	6
						1.43425	1	6
						1.72634	0	6
						0.636015	1	6
						0.864695	1	6
						0.85709	1	6
						0.77257	0	6
						1.14859	0	6
						0.967765	0	6
						0.829565	1	6
						0.75466	1	6
						0.816485	1	6
						0.839565	0	6
						0.721215	0	6
						0.677205	1	6
						0.53241	1	6
						0.38769	1	6
						0.27031	0	6
						0.399335	0	6
						0.37849	0	6
						0.428215	1	6
						0.36871	1	6
						0.470655	0	6
						0.71892	1	6
						0.588305	1	6
						0.426595	0	6
						0.360395	1	6
						0.498145	1	6
						0.27898	1	6
						0.479075	1	6
						0.778715	1	6
						0.552035	0	6
						0.35799	0	6
						0.34441	1	6
						2.12872	1	6
						2.21738	1	6
						3.42309	1	6
						2.62466	1	6
						2.33646	1	6
						1.87053	1	5
						1.48277	0	6
						2.10396	1	6
						1.79416	0	6
						1.90522	0	6
						1.38366	0	6
						1.27337	1	6
						2.0387	1	6
						2.30668	1	6
						1.97336	1	6
						0.7003	0	6
						1.39883	0	6
						2.57025	0	6
						1.63112	1	6
						3.287	0	6
						2.40846	0	6
						3.32535	1	6
						1.67572	1	6
						1.9341	1	4
						1.08049	1	6
						1.39779	1	6
						1.24056	0	6
						0.779605	1	6
						1.34621	1	6
						1.58193	1	6
						3.10092	1	6
						2.67018	1	6
						2.47255	1	6
						1.66884	1	6
						1.75943	1	6
						1.86657	1	6
						1.06392	0	6
						2.18525	1	6
						2.19369	0	6
						2.58566	1	6
						4.33799	0	4
						4.08676	0	6
						2.30454	1	6
						1.04708	1	6
						0.762575	1	6
						1.48916	1	6
						1.92504	0	6
						1.31872	0	6
						1.58274	0	6
						1.38343	0	6
						1.49666	1	6
						2.89127	0	6
						1.49564	1	6
						2.17479	0	6
						2.89861	0	6
						1.79641	1	6
						1.67488	1	6
						2.23189	1	6
						1.99717	1	6
						1.01136	1	6
						1.2442	1	6
						0.32048	0	6
						0.240795	0	6
						0.275225	0	6
						0.37634	0	2
						0.56124	0	6
						0.47474	1	6
						0.565735	1	6
						0.598205	1	6
						0.39237	1	6
						0.60082	1	6
						0.472095	1	6
						0.624095	0	6
						0.56861	1	6
						0.75643	1	6
						0.678775	1	6
						1.00257	1	6
						0.70284	0	6
						0.31212	0	6
						0.619925	0	6
						0.354165	0	6
						0.547445	0	6
						0.364915	1	6
						0.48381	1	6
						0.440155	0	1
						0.49779	1	6
						0.457755	1	6
						0.53986	1	6
						0.721455	1	6
						0.514725	0	6
						0.55379	0	6
						0.46774	1	6
						0.560075	1	6
						0.563395	0	6
						0.61937	0	6
						0.58643	1	6
						0.532485	0	6
						0.58002	1	6
						0.443475	1	6
						0.418235	0	6
						0.59248	1	6
						0.433675	0	6
						0.66469	1	6
						0.810345	1	6
						1.70971	0	6
						0.755855	1	6
						1.26844	1	6
						0.805565	1	6
						1.17798	1	6
						1.67852	0	6
						1.2166	1	6
						0.870735	1	6
						0.554025	1	6
						1.1384	1	6
						1.49108	0	6
						1.23974	0	6
						1.05395	1	6
						1.01569	0	6
						0.54983	1	6
						0.444475	1	6
						0.988735	1	5
						2.92232	1	6
						3.01817	0	6
						2.45273	1	6
						2.1201	0	6
						1.37913	1	6
						0.70788	1	6
						1.00941	1	6
						1.53861	0	6
						1.32633	1	6
						1.59445	1	6
						0.985605	1	6
						1.98024	1	6
						1.4991	0	6
						1.49273	0	6
						1.37312	0	6
						1.55871	1	6
						1.3361	1	6
						1.54104	0	6
						0.831715	1	6
						0.922	1	6
						0.99842	0	6
						1.06766	0	6
						0.92844	1	6
						0.806265	0	6
						0.69059	1	6
						0.64215	1	6
						1.19644	1	6
						4.14416	0	6
						0.80718	0	6
						0.847185	1	6
						1.80795	0	6
						1.12823	1	6
						0.943605	0	6
						0.996015	1	6
						1.32199	1	6
						2.23311	1	6
						1.02258	0	6
						1.35367	1	6
						0.99306	0	6
						2.08243	0	6
						1.38543	1	6
						1.67245	0	6
						1.84593	1	6
						1.00599	1	6
						3.02329	1	6
						1.8605	1	6
						1.54129	1	6
						1.35335	1	6
						1.60428	0	6
						1.43698	1	6
						2.98407	1	6
						1.2727	1	6
						1.59058	0	6
						1.28135	1	6
						1.10851	1	6
						1.97103	0	6
						1.33732	0	6
						2.34165	1	6
						0.53792	1	6
						0.51248	1	6
						0.433625	1	6
						0.317905	0	6
						0.208895	0	6
						0.197535	1	6
						0.206205	0	6
						0.143145	0	6
						0.107595	1	6
						0.154735	0	6
						0.19384	1	6
						0.13679	0	6
						0.163425	0	6
						0.116775	0	6
						0.163135	1	6
						0.254435	0	6
						0.197545	0	6
						0.13256	0	6
						0.102395	0	6
						0.11498	1	6
						0.11118	1	6
						0.102525	1	4
						0.12002	0	4
						0.12899	0	4
						0.160945	0	4
						0.1752	1	4
						0.178295	0	4
						0.369385	0	4
						0.11451	0	4
						0.16036	1	4
						0.195985	1	4
						0.10389	1	4
						1.85166	0	6
						3.44704	1	6
						1.41611	0	6
						0.77122	1	6
						0.67589	1	6
						0.568225	1	6
						0.674445	1	6
						0.43349	0	6
						0.8299	1	6
						1.09315	1	6
						0.664095	0	6
						0.748675	1	6
						0.67874	0	6
						0.92602	0	6
						0.76743	1	6
						0.872455	1	6
						0.526055	1	6
						0.78946	0	6
						1.98867	1	6
						1.29786	1	6
						1.67333	1	6
						1.78108	1	5
						2.14363	0	6
						1.18185	0	4
						1.61572	1	4
						0.704015	1	6
						1.00139	1	6
						0.696875	0	6
						1.03904	1	6
						0.984665	1	6
						0.77968	1	6
						0.35362	0	4
						1.7295	0	6
						0.385835	1	6
						0.532145	1	6
						0.622715	1	6
						0.37305	1	6
						0.38983	1	6
						0.144605	0	6
						0.96441	1	6
						3.05604	1	6
						1.12759	1	6
						1.67078	1	6
						1.03246	1	6
						0.70993	0	6
						2.36585	1	6
						1.49619	1	6
						0.893085	1	6
						1.65082	0	6
						0.98682	1	6
						1.47828	0	6
						2.5276	1	6
						1.43763	1	6
						1.14088	0	6
						0.504995	1	6
						1.58162	1	6
						1.07248	1	6
						1.02806	0	6
						0.67836	1	5
						0.874895	1	6
						0.12935	1	4
						0.154525	0	4
						0.26678	1	4
						0.10995	1	4
						0.116425	0	4
						0.139575	1	4
						0.157105	1	4
						0.145485	0	4
						0.295135	0	4
						0.139845	0	4
						0.149555	1	4
						0.14909	0	4
						0.11929	1	4
						0.18919	0	4
						0.14913	1	4
						0.13307	1	4
						0.123915	1	4
						0.16173	0	4
						0.134705	0	4
						0.179675	1	4
						0.163505	1	4
						0.101505	1	4
						0.11054	0	4
						0.1187	0	5
						0.136015	0	4
						0.15192	1	4
						0.16365	0	4
						2.84999	0	4
						1.9577	1	5
						1.03971	1	5
						1.0482	0	5
						1.6385	0	5
						1.19257	0	5
						1.16745	1	4
						0.94454	1	5
						0.822485	0	4
						1.76363	1	4
						2.97473	0	4
						1.0068	1	5
						1.6346	1	4
						1.49004	0	5
						1.24961	1	5
						1.48686	1	5
						2.71833	1	4
						1.64387	1	5
						2.01023	1	5
						3.10961	1	5
						1.50389	1	5
						1.10691	1	5
						1.46123	1	5
						1.09984	0	5
						1.05401	1	5
						0.78192	1	5
						1.00983	0	5
						0.4289	0	5
						0.427155	1	5
						0.461745	1	5
						0.309345	0	5
						0.762905	0	5
						0.69137	1	5
						0.4878	1	5
						2.14914	1	5
						1.90413	0	5
						1.48046	0	5
						1.94109	0	5
						1.94479	1	5
						0.513485	1	5
						1.55887	1	5
						1.68758	1	5
						1.96507	0	5
						1.73923	1	5
						1.91935	1	5
						1.83803	1	5
						1.7406	1	5
						2.23818	1	5
						1.47918	1	5
						2.30638	0	5
						1.15986	1	5
						1.46822	0	5
						1.56978	1	5
						1.64503	0	5
						1.85538	0	5
						1.6559	1	5
						0.79288	0	5
						1.29031	1	5
						1.71424	1	5
						1.64132	1	5
						0.596435	1	5
						0.72281	1	5
						0.677495	0	1
						0.4503	1	4
						0.48645	1	5
						0.486625	1	5
						0.49069	0	5
						0.656155	1	5
						0.56455	1	6
						0.463335	1	5
						0.415955	1	4
						0.49544	1	4
						0.39752	1	5
						0.52959	1	4
						0.48572	1	5
						0.41406	1	5
						0.70738	1	6
						0.454245	0	5
						0.679185	1	4
						0.458445	1	5
						0.551835	1	5
						0.726375	1	5
						0.900425	1	5
						0.380035	0	4
						0.540925	1	5
						0.49202	1	5
						0.453225	0	5
						1.64977	1	4
						0.41084	1	4
						0.638555	1	6
						0.43297	1	5
						0.486755	1	5
						0.648025	1	4
						0.717615	1	4
						0.604825	0	2
						0.626985	1	5
						0.54332	1	6
						0.62897	1	5
						0.602505	1	5
						0.466125	1	5
						0.51761	1	5
						0.618375	1	5
						0.854235	1	4
						0.44862	1	5
						0.61575	1	4
						0.546955	1	4
						0.48673	1	5
						0.59509	1	6
						0.881605	0	1
						0.61091	0	4
						0.466805	1	5
						0.541475	1	5
						0.584845	1	4
						0.405935	1	4
						0.528865	1	4
						0.635825	1	5
						0.633555	1	5
						0.511455	1	5
						0.591945	1	5
						0.36583	1	6
						1.23143	1	5
						0.95429	1	5
						2.26878	1	6
						0.716505	1	5
						0.81427	1	5
						0.58273	1	5
						0.816115	1	5
						0.753645	0	5
						0.95215	1	6
						1.09807	1	5
						1.21633	1	4
						1.05909	0	4
						1.79561	1	4
						1.04382	1	5
						1.21862	1	5
						0.99627	1	5
						1.48821	1	5
						1.4776	1	6
						0.80031	1	6
						3.62881	1	4
						0.844555	1	5
						0.873115	1	5
						1.1292	0	4
						0.75595	1	6
						1.17975	1	5
						1.34443	1	4
						0.990385	1	5
						0.774275	1	6
						0.762765	1	6
						1.39768	1	5
						0.84868	1	4
						1.37536	1	5
						0.728425	1	6
						0.749995	1	5
						0.595815	1	5
						0.785765	1	5
						0.766315	1	6
						0.706665	1	6
						1.08401	1	4
						0.78552	1	6
						1.05609	1	4
						0.861615	1	5
						0.77651	1	5
						2.13711	0	3
						0.7071	1	5
						0.65995	1	5
						1.19824	1	5
						1.08292	1	4
						0.636725	1	5
						0.96452	1	5
						1.02367	1	4
						1.23778	0	4
						0.688435	1	5
						0.758405	1	5
						1.01689	1	5
						0.73449	1	6
						0.80503	1	5
						0.727875	1	5
						0.736015	1	5
						0.506525	1	4
						0.46379	1	5
						0.52336	1	5
						0.43329	1	5
						0.516855	1	5
						0.466195	1	6
						0.562805	1	5
						0.53049	1	5
						0.471545	1	5
						0.42872	1	5
						0.553735	1	6
						0.5337	1	6
						0.59731	1	5
						0.42323	1	5
						0.688585	1	5
						0.40415	1	5
						0.62472	1	3
						0.572075	1	4
						0.43312	1	5
						0.4497	1	5
						0.61572	1	5
						0.44732	1	5
						0.52259	1	5
						0.60284	1	5
						0.541175	1	5
						0.474415	1	5
						0.52614	1	5
						0.64738	1	4
						0.486695	1	5
						0.52922	1	5
						0.604765	1	5
						0.83197	1	5
						0.398855	1	5
						0.41065	1	4
						0.564315	1	5
						0.59619	1	5
						0.79028	1	6
						0.61558	1	5
						0.588375	1	5
						0.665165	1	5
						0.663305	1	5
						0.68199	1	6
						0.491545	1	5
						0.719805	1	4
						1.0699	1	4
						0.57142	1	4
						0.685975	1	5
						0.43287	0	4
						0.354105	1	5
						0.61768	1	5
						0.66959	1	5
						0.678425	1	5
						0.47011	1	5
						0.49548	1	5
						0.76312	1	6
						0.542495	1	6
						0.6688	1	5
						0.80819	1	5
						0.82167	1	5
						0.675775	1	4
						0.820015	1	6
						0.605005	1	5
						0.709235	1	5
						0.916775	1	5
						0.65498	1	6
						0.78997	1	6
						0.787945	1	6
						0.716965	1	6
						0.728035	1	5
						0.82274	1	5
						0.673315	1	5
						0.7177	1	5
						0.620585	1	5
						0.746795	1	4
						0.745215	1	5
						0.786365	1	6
						0.56606	1	6
						0.889155	1	5
						0.82919	0	5
						0.589475	1	6
						0.568195	1	6
						0.69693	1	6
						0.599485	1	6
						0.664345	1	6
						0.59304	1	6
						0.71298	1	6
						1.02514	1	6
						0.865675	1	4
						0.973695	1	5
						0.92411	1	6
						0.91583	1	5
						0.860455	1	4
						0.895895	1	5
						0.70962	1	5
						0.74996	1	5
						1.05981	1	5
						0.98051	1	5
						1.04896	1	5
						1.0759	1	5
						0.916775	1	6
						0.69058	1	6
						0.610855	1	6
						0.722205	1	6
						0.77843	1	6
						1.13558	1	4
						0.94222	0	1
						1.01269	1	5
						0.66617	1	5
						1.10741	1	5
						0.86268	1	5
						0.72689	1	5
						0.852045	1	5
						0.70587	1	6
						0.725845	1	5
						0.78787	1	5
						0.56155	1	5
						0.68987	1	6
						0.704445	1	5
						2.3778	1	3
						0.729625	1	5
						0.47544	0	1
						0.348915	1	5
						0.421035	1	5
						0.443005	0	4
						0.484885	1	4
						0.5034	0	4
						0.42905	1	4
						0.47702	1	5
						0.261655	0	2
						0.471115	1	5
						0.365725	1	4
						0.541785	1	5
						0.45199	0	4
						0.37262	1	5
						0.51321	1	5
						0.59143	1	5
						0.39898	1	4
						0.580795	1	5
						0.382615	1	5
						0.46505	1	5
						0.331165	1	5
						0.508615	1	5
						0.41344	1	5
						0.65774	1	6
						0.39246	1	6
						0.91604	1	5
						0.439285	1	5
						0.696945	1	4
						0.503	1	5
						0.458265	1	5
						0.352795	1	5
						0.61482	1	5
						0.622595	1	5
						0.500975	1	5
						0.61934	1	6
						0.475695	1	4
						0.884405	1	4
						0.55014	1	4
						0.43803	1	4
						0.422525	1	5
						0.517465	1	5
						0.41382	1	5
						0.425295	0	4
						0.46579	1	5
						0.4771	1	6
						0.585175	1	5
						0.503765	0	3
						0.46818	1	5
						0.616935	0	2
						0.75079	0	3
						0.63228	1	5
						0.715645	1	5
						0.55164	1	5
						0.469565	1	5
						0.4309	1	5
						0.794965	1	5
						0.4389	1	5
						0.653135	1	5
						0.52384	1	6
						0.53294	1	5
						0.759935	1	5
						0.511435	1	5
						0.58421	1	6
						0.609765	1	5
						0.78477	1	5
						0.73649	1	6
						0.724465	1	6
						0.499125	1	6
						0.57439	1	6
						0.52359	1	5
						0.6829	1	5
						0.67964	1	5
						1.03926	1	5
						0.89259	1	4
						0.631965	1	5
						1.13744	0	3
						1.30983	1	5
						0.69827	1	5
						1.54257	0	1
						0.881175	1	5
						0.99898	1	5
						0.686485	0	5
						0.99751	1	5
						1.46248	1	4
						0.98743	1	4
						1.10725	1	4
						0.95785	1	5
						1.04567	0	5
						1.13478	1	5
						1.16791	1	4
						0.83388	1	5
						1.01982	1	5
						0.962035	1	5
						1.10934	1	6
						0.81368	1	6
						0.9844	1	6
						1.11285	1	6
						1.07198	1	5
						1.07997	1	5
						2.42563	1	4
						0.93558	1	5
						0.71942	1	5
						0.76701	1	6
						0.84837	1	5
						0.87628	1	6
						2.15373	1	4
						2.23975	0	2
						0.718535	1	5
						0.610255	1	5
						0.90669	1	5
						0.529655	1	5
						0.699535	1	5
						1.14612	1	4
						0.804255	1	4
						1.37414	1	4
						1.41528	1	5
						3.77558	0	4
						1.03801	1	4
						1.04145	1	4
						2.92325	0	3
						0.87641	1	5
						0.378225	1	5
						0.44378	1	5
						0.4605	1	5
						0.40003	1	5
						0.49788	1	6
						0.52883	1	5
						0.428085	1	4
						0.63266	1	5
						0.52082	1	5
						0.44707	1	5
						0.440555	1	5
						0.558185	1	6
						0.75833	0	4
						0.54154	1	4
						0.52716	0	1
						0.51394	1	5
						0.61276	1	5
						0.570365	1	5
						0.59103	1	5
						0.77961	0	4
						0.73267	1	4
						0.534645	1	4
						0.890055	1	5
						0.6687	1	5
						0.582765	1	5
						0.710365	1	5
						0.50556	1	5
						2.44957	0	4
						0.5378	1	5
						0.496855	1	5
						0.641685	1	5
						0.63706	1	5
						0.576005	1	5
						0.549935	1	5
						0.52786	0	6
						0.72833	1	5
						0.48663	1	5
						0.50281	1	5
						0.594575	1	5
						0.61623	1	5
						0.74389	1	4
						0.648995	1	5
						0.414045	0	1
						1.89813	1	5
						0.506445	1	5
						0.662625	0	5
						0.59116	1	5
						0.424605	1	5
						0.561985	1	5
						0.44062	1	5
						0.531415	1	6
						0.87904	1	5
						0.542755	1	4
						0.676475	1	5
						0.630905	1	5
						0.55273	1	4
						0.591015	1	5
						0.63614	1	5
						2.54523	0	4
						0.67817	0	4
						0.87023	1	5
						0.62442	1	6
						0.62281	1	6
						1.76105	1	4
						0.772175	1	5
						0.71038	1	5
						0.75199	1	5
						0.819785	1	5
						0.819825	1	5
						0.54298	1	6
						0.7205	1	5
						0.97675	1	6
						0.635565	1	4
						0.70715	1	6
						1.07087	1	5
						1.01025	1	5
						0.859395	1	5
						0.574255	1	5
						2.51324	1	3
						0.80725	0	4
						0.61317	1	5
						1.20309	0	4
						0.797615	1	5
						0.765575	1	3
						0.68413	0	5
						0.675695	1	6
						0.62023	1	5
						0.55792	1	6
						0.73699	1	5
						0.77481	1	6
						0.845705	1	5
						0.82905	1	5
						0.931625	1	5
						0.697465	1	5
						0.70989	1	5
						2.26026	1	3
						0.848845	1	6
						0.78174	1	5
						1.538	1	4
						0.919795	1	5
						2.001	1	5
						1.07678	1	5
						1.72436	1	4
						0.86922	0	4
						0.687405	1	5
						0.87565	1	5
						0.674575	1	5
						1.15273	1	6
						0.823925	1	5
						0.963765	1	6
						0.810365	1	6
						3.34462	1	4
						1.01217	1	4
						0.851375	1	5
						1.73988	1	3
						1.09634	1	4
						0.6598	1	5
						0.88671	1	5
						0.545415	1	5
						0.50681	1	5
						0.433735	1	5
						0.66892	1	5
						0.44479	1	5
						0.530895	0	1
						0.676205	1	5
						0.46486	1	5
						0.560745	1	5
						0.49511	1	6
						0.643865	1	6
						0.811115	1	5
						0.45614	1	5
						0.4813	1	5
						0.54007	1	5
						0.393175	1	5
						0.413925	1	6
						0.38096	1	6
						0.37538	1	5
						1.26854	1	4
						0.397775	1	4
						0.558615	1	5
						0.46676	1	6
						0.599245	1	6
						0.43681	1	6
						0.68679	1	5
						0.488845	1	5
						0.652325	1	5
						0.462195	1	5
						0.427435	1	5
						0.45026	1	5
						0.58556	0	4
						0.73339	1	5
						0.580525	1	5
						0.47902	1	5
						0.724285	0	3
						0.616525	1	5
						0.407215	1	5
						0.534075	1	6
						0.88762	1	5
						0.36406	1	5
						0.821755	1	5
						0.533705	1	5
						0.597875	1	5
						0.839365	1	5
						0.48867	1	5
						0.554155	1	6
						0.5125	1	5
						0.50466	1	5
						0.461645	1	5
						0.650335	1	5
						0.43188	0	5
						0.35804	1	6
						0.34963	1	6
						0.32396	1	6
						0.38618	1	6
						0.55747	1	5
						0.53385	1	5
						0.373565	0	1
						0.555825	1	5
						1.03137	1	4
						0.934935	1	5
						0.7884	1	5
						0.739885	1	5
						1.21339	1	6
						0.75186	1	6
						0.90292	1	5
						1.02243	1	5
						0.678005	1	6
						0.85799	1	4
						0.74041	1	5
						0.823955	1	5
						0.795815	1	5
						0.56281	1	5
						1.24584	1	4
						0.93567	1	4
						0.994575	1	5
						1.14631	1	5
						1.2893	1	5
						0.95259	1	5
						1.15955	1	5
						0.79833	1	5
						0.868075	1	6
						0.94784	1	5
						0.63151	1	5
						0.6832	1	5
						1.18442	1	5
						1.16079	1	5
						1.08738	1	5
						1.0519	1	5
						0.752975	1	5
						0.69582	1	6
						0.71933	1	6
						1.14818	1	5
						0.65336	1	6
						0.697635	1	6
						0.561325	1	6
						0.6332	1	6
						0.713675	1	6
						0.902935	1	6
						0.675825	1	6
						0.59829	1	5
						0.632625	1	5
						0.757685	1	6
						1.47456	1	4
						0.61095	1	6
						0.692855	1	5
						0.776615	1	5
						1.2837	1	6
						1.90165	1	4
						1.01471	1	4
						0.86618	1	4
						0.787765	1	4
						0.817695	1	5
						2.14455	1	3
						0.71882	1	5
						0.749705	1	5
						0.68509	1	5
						0.694815	1	6
						0.94932	1	5
						1.02558	1	5
						1.27124	1	4
						0.54863	0	4
						1.27348	1	5
						0.903085	1	6
						0.80579	0	2
						0.762435	1	5
						0.92143	1	5
						0.536005	1	6
						0.906355	0	4
						0.66208	1	6
						0.815405	1	6
						0.553735	1	6
						0.525705	1	6
						0.494645	1	6
						0.43339	1	6
						0.9168	1	4
						0.51468	1	6
						1.24543	0	2
						0.53717	1	4
						0.99314	1	6
						0.711745	1	6
						0.845205	0	5
						0.56378	1	5
						0.690365	1	6
						0.59637	1	6
						0.524345	1	6
						0.60178	1	6
						0.540295	1	4
						0.573005	1	5
						0.55576	1	6
						0.51617	1	6
						0.57222	1	5
						0.466535	1	6
						0.42019	1	5
						0.516135	1	6
						0.550845	1	3
						0.563665	1	5
						0.652105	1	4
						0.38308	1	5
						0.69125	1	4
						0.569205	1	5
						0.810365	1	4
						0.562715	0	3
						0.44732	1	5
						1.02192	1	4
						0.66491	1	5
						1.20067	1	6
						0.49673	1	6
						0.58876	1	6
						0.92479	1	4
						0.95548	1	5
						0.51279	1	5
						0.775045	1	6
						0.7261	1	4
						0.467115	0	4
						0.53596	0	1
						0.59425	1	5
						1.0929	1	4
						0.621925	1	6
						0.357725	0	2
						0.77048	1	5
						0.353495	1	5
						0.266615	1	4
						0.749595	1	6
						0.442205	1	6
						0.35808	1	6
						0.40864	1	6
						0.338745	0	1
						0.55429	1	6
						0.407355	1	6
						0.748445	1	1
						0.519755	1	6
						0.463955	1	5
						0.659645	0	4
						0.33936	1	6
						0.39793	0	1
						0.355605	1	6
						0.36022	1	6
						0.32531	0	1
						1.29817	0	4
						0.72243	1	6
						0.990875	1	6
						0.376095	0	4
						0.30937	1	5
						0.412995	0	1
						0.59806	0	4
						0.578595	1	5
						0.644775	1	6
						0.42555	1	6
						0.33494	1	6
						0.3959	0	1
						0.431185	1	6
						0.416965	1	6
						0.4051	1	6
						0.54891	1	5
						0.451905	1	6
						0.29898	1	6
						0.35482	0	4
						0.39168	0	3
						0.42575	0	1
						0.638305	0	4
						0.90417	0	5
						0.78249	0	2
						0.467465	1	6
						0.33403	1	6
						0.298375	1	4
						0.323005	1	6
						0.70849	1	6
						0.43839	1	6
						0.43628	1	6
						0.41952	1	6
						0.416865	1	6
						0.350005	0	1
						0.37924	1	6
						0.454235	0	6
						0.718415	1	6
						0.319975	0	1
						0.1904	1	6
						0.14353	0	1
						0.531975	1	6
						1.8442	1	4
						0.705285	1	4
						0.476685	1	4
						0.573365	1	5
						0.814435	1	5
						0.40983	1	6
						0.4353	1	6
						0.63072	1	6
						0.59811	1	4
						0.47973	1	6
						0.561615	1	6
						0.53565	1	6
						1.01283	0	4
						0.61008	0	4
						0.67445	1	5
						0.525875	1	6
						0.47178	0	4
						0.80747	0	3
						0.51177	1	5
						0.631615	1	5
						0.66073	1	6
						0.649505	1	6
						0.59427	1	5
						0.51048	1	5
						0.56907	1	4
						0.52477	1	5
						0.64281	1	6
						0.59644	1	6
						0.55999	1	5
						0.48976	1	5
						0.82302	0	3
						0.766975	1	5
						0.716395	0	5
						0.518375	1	6
						0.550895	1	6
						0.77067	1	6
						0.6794	1	6
						1.10034	0	4
						0.46413	1	4
						0.54527	1	5
						0.560125	1	5
						0.61316	1	4
						0.78583	1	5
						0.806165	0	4
						0.67099	0	3
						0.533435	1	5
						0.70316	0	4
						0.537645	1	5
						0.5637	1	5
						1.16812	1	6
						0.838265	1	5
						0.604005	1	5
						0.663455	1	6
						0.87271	0	3
						0.649975	1	4
						0.64493	1	4
						0.68033	1	4
						0.80976	1	5
						1.34879	1	4
						0.40564	1	5
						0.778035	0	5
						0.30234	0	1
						0.804645	1	5
						0.31766	0	2
						0.26744	0	2
						0.434525	0	5
						0.355245	1	5
						0.418475	1	5
						0.26444	1	5
						0.28947	1	5
						0.42406	1	5
						0.27292	1	5
						0.362075	1	6
						0.29404	1	6
						0.265685	0	1
						0.31625	0	6
						0.39098	0	5
						0.453545	1	5
						0.3828	1	6
						0.36054	0	6
						0.38218	1	5
						0.42682	1	4
						0.416265	1	5
						0.43429	1	6
						0.297385	1	6
						0.479625	1	6
						0.308535	1	6
						0.36741	1	6
						0.31908	0	4
						0.36473	1	6
						0.48801	1	6
						0.49406	0	4
						0.689465	1	5
						0.438245	0	3
						0.60403	1	4
						0.503045	1	6
						0.458985	1	6
						0.38111	1	6
						0.4875	1	5
						0.454735	1	4
						0.59142	1	6
						0.34899	1	6
						0.40301	0	5
						0.44527	0	4
						0.516425	0	3
						0.5171	1	4
						0.57369	1	3
						0.637955	0	4
						0.565305	1	6
						0.411395	1	6
						0.556875	1	4
						0.70825	1	5
						0.45035	1	5
						0.569155	1	6
						0.70878	1	4
						0.4451	1	5
						0.515255	1	5
						0.54737	1	6
						0.584665	0	5
						0.533875	1	5
						0.513075	1	5
						0.632965	1	4
						0.665415	1	5
						0.590035	1	5
						0.89352	1	5
						0.41254	1	6
						1.45266	1	4
						0.75132	1	5
						0.538015	1	6
						0.59732	0	5
						0.56096	1	6
						0.7095	0	4
						0.65495	1	5
						0.473585	0	4
						0.62962	1	4
						0.5484	1	5
						0.5742	1	5
						0.47957	1	6
						0.78056	1	6
						0.55724	1	5
						1.16959	1	4
						0.85109	0	4
						1.00203	1	5
						1.05555	1	6
						0.68924	1	5
						0.65758	1	6
						0.50834	1	5
						0.638635	1	5
						0.6329	1	4
						0.85961	1	4
						0.90124	0	3
						0.82985	1	3
						0.785055	1	4
						0.59832	1	5
						0.41017	1	6
						0.47113	1	6
						0.5923	1	5
						0.480185	1	5
						0.516945	1	5
						0.485375	1	5
						0.396845	1	5
						0.59896	1	4
						0.57496	1	4
						0.597015	1	5
						0.651005	1	4
						0.533045	1	6
						1.41728	1	4
						0.53948	1	4
						0.561675	1	5
						0.787665	1	4
						0.755525	1	4
						1.05966	1	3
						0.79224	1	5
						0.710015	1	5
						0.723515	1	4
						0.617305	1	4
						0.643365	1	4
						0.51979	1	4
						0.5238	1	5
						0.36562	0	1
						0.38125	1	5
						0.37733	1	5
						0.463765	1	6
						0.35671	1	6
						0.37597	1	4
						0.35917	1	5
						0.514085	1	6
						0.856255	1	5
						0.48714	0	4
						0.61621	1	4
						0.662185	0	1
						1.3557	1	5
						0.84473	1	5
						0.40643	1	5
						0.28987	0	1
						0.472805	1	4
						0.537235	1	5
						0.44791	0	1
						0.55765	1	6
						0.380055	1	6
						0.306485	1	6
						0.33543	1	6
						0.37022	1	6
						0.375215	1	6
						0.418995	1	6
						0.293495	1	6
						0.38169	1	6
						0.42656	1	6
						0.388455	0	6
						0.40652	0	4
						0.40186	1	6
						0.468335	1	6
						0.352345	1	6
						0.486415	1	6
						0.450465	1	6
						0.446055	0	6
						0.456625	0	6
						0.592085	1	6
						0.516295	0	6
						0.48273	1	6
						0.38292	1	6
						0.363235	1	6
						0.500205	1	6
						0.43817	0	2
						0.4028	1	6
						0.35723	1	6
						0.38156	1	6
						0.45834	1	6
						0.337115	1	6
						0.38228	1	6
						0.4237	0	6
						0.384515	0	3
						0.49085	1	6
						0.37945	1	6
						0.396885	1	6
						0.478625	1	6
						0.342915	1	6
						0.393425	1	6
						0.38373	1	6
						0.6143	1	6
						0.745075	1	6
						0.44776	1	6
						0.46238	1	6
						0.45524	1	6
						0.48521	1	6
						0.5095	1	6
						0.595655	1	6
						0.51838	1	6
						0.459265	1	6
						0.965605	1	6
						0.654175	1	5
						1.00841	1	4
						0.55297	1	6
						0.626465	1	4
						0.63888	1	5
						0.610345	1	4
						0.594545	1	5
						0.597175	1	6
						0.6229	1	4
						0.54181	1	6
						0.620585	1	6
						0.468405	1	5
						0.666415	1	4
						0.49676	1	5
						0.62839	1	6
						0.51998	1	6
						0.536315	1	5
						0.519825	1	6
						0.512585	1	6
						0.55269	1	4
						0.410605	1	5
						0.61141	1	5
						0.559835	1	4
						0.574265	1	6
						0.577035	1	6
						0.56313	1	6
						0.5679	1	4
						0.539835	1	6
						0.575805	1	5
						0.55148	1	6
						0.4664	0	5
						0.48569	1	4
						0.514215	1	5
						0.43199	1	6
						0.494715	1	6
						0.610685	1	5
						0.606815	1	4
						0.544965	1	6
						0.571585	1	4
						0.58155	0	1
						0.554925	0	5
						0.736235	1	4
						0.567755	1	5
						0.560065	1	6
						0.652265	1	6
						0.64395	1	6
						0.45754	0	4
						0.58286	1	5
						0.69416	1	5
						0.29396	0	5
						0.50417	0	4
						0.4593	0	1
						0.32163	1	5
						0.358265	1	5
						0.342065	1	5
						0.47157	0	1
						0.434405	1	1
						0.36158	0	4
						0.38751	1	5
						0.363405	0	4
						0.687275	1	4
						0.753595	0	4
						0.45546	1	5
						0.527475	0	1
						0.729655	1	4
						0.45314	1	5
						0.505795	1	6
						0.6585	1	6
						0.396725	0	6
						0.412175	1	5
						0.38337	0	2
						0.54288	1	5
						0.25845	0	5
						0.253705	1	5
						0.2753	1	5
						0.26431	0	1
						0.322105	1	5
						0.351625	1	5
						0.3682	1	6
						1.37144	1	1
						0.490155	1	5
						0.631965	1	5
						0.3842	1	4
						0.380965	1	5
						0.422275	1	5
						0.387085	0	2
						0.465495	1	6
						0.363565	1	6
						0.38315	1	5
						0.422145	1	5
						0.316775	0	4
						0.397925	1	5
						0.54229	1	6
						0.512115	0	1
						0.432435	1	5
						0.497465	1	5
						0.48081	1	6
						0.385935	1	6
						0.909555	0	6
						0.537845	1	6
						0.65305	1	5
						0.407135	0	6
						0.567595	0	5
						0.50328	1	6
						0.447855	1	6
						0.32332	1	6
						0.599715	1	6
						0.486445	1	5
						0.41838	1	6
						0.529855	1	4
						1.07597	1	5
						0.63193	1	5
						0.55903	0	4
						0.81055	1	6
						0.69058	1	5
						0.80696	1	4
						0.7752	0	2
						0.55897	1	5
						0.665555	1	5
						0.54102	1	5
						0.57895	1	6
						0.678295	1	4
						0.652575	1	4
						0.71295	1	4
						0.59879	1	5
						0.49887	1	5
						0.499215	1	6
						0.41004	1	6
						0.936815	0	4
						0.670245	0	4
						0.53796	1	5
						0.7019	1	5
						0.65725	1	6
						0.564705	1	6
						0.57638	1	6
						0.584185	1	6
						0.622	1	5
						0.750635	1	4
						0.623315	1	5
						0.605265	1	6
						0.52878	1	6
						0.605835	1	5
						0.53951	1	5
						0.575345	0	4
						0.54893	1	5
						0.55223	1	5
						0.722345	1	5
						0.559745	1	5
						0.6103	0	4
						1.12027	1	5
						0.57696	1	6
						0.79435	1	6
						0.59314	1	6
						0.566295	1	6
						0.53315	1	4
						0.56448	1	6
						0.64107	1	6
						0.87708	0	6
						0.688045	1	6
						0.65303	1	6
						0.69078	1	5
						1.0374	1	4
						0.708615	1	6
						0.92274	1	6
						0.63292	1	6
						0.77018	1	6
						0.66809	1	6
						0.598095	1	6
						0.719975	0	1
						0.41458	1	6
						0.534265	1	6
						0.676825	1	5
						0.55211	1	6
						0.522975	1	6
						0.514305	1	6
						0.534225	1	6
						0.642185	1	5
						0.49997	1	5
						0.637125	1	5
						0.535765	1	5
						0.408435	0	2
						0.46344	1	5
						0.48707	1	4
						0.47031	0	2
						0.48874	0	2
						0.805255	1	5
						0.880995	1	5
						0.59179	1	6
						0.368685	1	6
						0.51611	1	5
						0.42837	1	4
						0.44434	1	4
						0.48755	1	6
						0.61487	0	4
						0.488955	1	5
						0.49316	1	5
						0.56142	1	6
						0.416515	1	4
						0.52606	1	4
						0.33825	1	5
						0.601245	1	5
						0.50142	1	6
						0.433325	1	5
						0.445915	1	4
						0.46357	1	5
						0.502275	1	5
						0.46671	0	2
						0.44561	1	5
						0.56569	0	5
						0.53088	1	5
						0.428465	1	4
						0.500265	0	4
						0.4271	1	4
						0.49123	1	5
						0.505075	1	5
						0.462045	1	5
						0.514155	1	4
						0.51958	1	5
						0.63394	0	4
						0.63348	1	6
						0.595685	1	6
						0.62506	0	4
						1.11879	1	5
						0.42861	1	5
						0.27239	1	5
						0.27627	0	2
						0.43384	1	4
						0.34721	1	4
						0.31909	1	5
						1.04506	1	5
						0.73414	1	5
						1.08672	1	4
						1.57083	1	4
						1.32324	1	5
						0.876075	1	6
						0.89245	1	6
						0.55815	1	6
						0.519095	1	6
						2.08889	1	5
						1.41796	1	3
						0.699845	1	6
						0.538945	1	3
						1.73894	1	3
						1.76899	1	4
						0.79734	1	4
						0.929125	1	4
						0.518685	1	4
						0.93315	1	5
						0.48873	1	2
						0.721975	1	4
						0.84465	1	5
						0.886115	1	5
						0.759005	1	5
						0.777855	1	5
						0.57546	1	5
						2.07797	1	3
						0.901005	1	5
						0.957705	1	5
						0.59325	1	6
						0.85427	1	6
						0.718075	1	6
						1.86674	1	3
						0.961335	1	4
						2.17084	1	3
						0.645255	1	5
						1.54852	1	4
						1.97792	1	4
						0.75631	1	5
						0.650745	1	5
						0.823545	1	5
						0.56914	1	3
						0.861935	1	5
						0.570685	1	3
						2.25929	1	5
						1.57232	1	4
						1.15258	1	6
						0.800325	1	6
						1.0672	1	5
						1.17248	1	5
						1.15431	1	6
						1.03463	1	5
						0.97554	1	6
						0.94958	1	5
						1.0603	1	5
						0.5243	1	5
						0.799695	1	6
						0.643035	1	6
						0.48069	1	6
						0.68316	1	6
						0.817725	1	3
						0.3813	1	6
						0.42559	1	6
						0.39332	1	4
						0.452475	1	6
						0.876815	1	6
						0.485725	1	6
						0.53903	1	6
						0.5357	0	5
						0.785205	1	4
						0.459785	1	4
						0.53477	1	4
						1.14283	0	5
						0.416265	1	6
						0.526445	1	6
						0.415015	1	3
						0.917095	1	4
						0.533375	1	6
						0.39732	1	6
						0.489345	1	6
						0.40873	1	4
						0.336975	1	6
						0.400315	1	6
						0.457385	1	6
						0.404205	1	6
						0.38087	1	4
						0.63267	1	6
						0.47126	1	6
						0.361315	1	6
						0.322765	1	6
						0.41028	1	6
						0.54207	1	6
						1.10232	1	6
						1.5739	1	5
						1.37214	1	4
						0.48951	1	4
						0.48303	1	6
						0.457405	1	6
						0.603625	1	6
						0.64283	1	6
						0.606905	1	6
						0.38329	1	6
						0.5761	1	6
						0.47061	1	6
						0.41792	1	6
						0.4173	1	6
						0.551045	1	6
						1.91083	1	4
						0.422895	1	6
						0.43685	1	6
						0.52063	1	6
						0.54383	0	1
						0.727865	1	4
						0.38258	1	6
						0.34564	1	4
						0.615335	1	6
						0.45674	1	6
						0.550685	0	6
						1.21796	1	4
						0.449565	1	6
						1.22376	1	4
						0.434705	1	6
						0.45235	1	4
						0.463155	1	5
						1.68827	1	4
						0.75651	1	6
						0.3876	1	6
						0.390935	0	6
						1.24103	1	4
						2.29486	1	4
						0.50077	1	5
						0.73483	1	6
						0.946305	1	6
						0.64002	1	6
						0.487495	1	6
						0.66397	1	6
						0.459695	1	6
						0.48935	1	6
						0.97824	1	6
						0.54393	1	6
						3.71794	1	3
						0.840565	1	3
						2.04383	0	4
						1.36302	0	4
						0.908025	0	4
						1.08353	1	6
						2.25108	1	4
						1.8153	1	4
						0.84643	1	6
						0.855955	1	6
						0.608585	1	6
						0.4486	1	6
						1.58729	1	3
						0.483865	1	6
						0.57229	1	4
						1.53159	1	4
						1.23354	1	6
						0.532605	1	6
						1.43259	0	6
						0.99357	0	5
						1.58227	0	5
						0.6979	0	5
						0.4909	1	5
						0.40962	1	5
						0.66347	1	6
						0.570155	1	4
						0.761645	1	4
						0.655145	1	4
						3.31949	1	3
						0.91293	1	4
						0.49686	1	6
						1.34532	0	4
						1.24598	1	4
						0.560365	1	5
						1.85251	0	1
						0.859865	1	5
						0.919105	1	6
						0.666905	1	6
						0.490595	1	6
						0.401075	0	6
						0.502235	0	6
						0.68393	1	6
						0.74905	1	4
						0.66769	1	6
						1.11592	1	6
						0.55693	1	4
						0.49412	1	6
						0.796265	1	6
						0.444775	1	4
						0.543945	1	4
						1.87931	1	4
						0.50617	1	5
						1.39888	1	5
						0.523745	1	6
						0.458135	1	6
						0.34813	1	6
						0.90043	1	4
						0.783325	1	5
						0.630185	1	6
						0.669655	1	6
						0.49466	1	6
						0.52458	1	6
						0.56049	1	6
						0.340875	1	6
						0.374415	1	6
						1.21623	1	6
						0.50333	1	6
						0.78909	1	6
						0.507885	1	6
						0.523535	1	6
						0.30733	1	6
						1.39671	1	6
						0.416125	1	6
						0.581395	1	6
						0.47764	1	6
						0.295025	1	6
						0.40182	1	6
						0.463215	1	6
						0.478115	1	6
						0.41121	1	6
						0.30532	0	1
						0.798315	1	6
						0.92414	1	6
						1.76376	1	4
						0.49625	1	6
						0.43337	1	6
						0.343215	1	6
						0.693165	1	6
						0.67614	1	6
						0.433055	1	6
						0.37363	1	6
						0.50487	1	6
						0.505025	1	6
						0.514815	1	6
						0.39583	1	6
						0.420235	1	6
						0.401575	1	6
						0.318135	1	6
						0.72109	1	6
						0.39888	1	6
						0.63661	1	6
						1.7016	1	5
						0.617785	1	5
						0.47301	1	6
						0.448195	1	6
						0.485815	1	6
						0.50683	1	6
						0.371985	1	6
						0.352385	1	6
						0.49336	1	6
						0.328835	0	6
						0.66209	1	6
						0.36132	0	4
						0.587125	1	4
						0.833835	1	6
						0.40891	1	6
						0.41302	1	6
						0.359755	1	5
						0.66726	1	6
						0.37228	1	6
						1.05971	1	6
						0.58862	1	6
						0.387095	1	6
						0.47417	1	6
						0.420095	1	6
[truncated: 17,003 more rows]

## Sheet: Experiment 2a (Figure 3 & 4)
mratio	vratio	bound		rt	cor	cj
0.62108	0.440803	1.95747		2.2624	1	4.9
0.513244	0.343066	2.07297		2.8466	0	5
0.797952	0.381431	1.73176		1.9024	0	4.6
0.252742	2.01472	1.7973		1.5422	1	4.8
0.487371	0.705228	1.66665		1.9953	0	4.5
0.927385	0.990125	1.09864		1.4856	1	4.9
0.15302	0.501501	1.91482		2.0257	0	4.6
0.969859	0.519	1.64148		2.0714	1	6
0.989499	1.86058	1.51899		3.708	0	3.5
0.558692	0.412259	1.5184		1.5652	1	6
0.494054	0.39039	1.10854		1.1438	1	6
0.470076	0.271972	1.42823		2.0947	1	4.6
0.300193	0.247798	1.74522		1.4992	1	5
0.471886	0.090112	1.8063		1.8284	1	4.5
0.64969	0.338707	1.6809		4.3696	1	3.5
0.951665	0.21399	1.23128		1.7486	1	3.5
0.451628	0.171628	1.43858		4.0675	1	3.5
0.0901071	0.264091	1.6757		1.7904	1	4.8
0.442163	0.61709	1.77453		2.2624	1	4.5
0.620586	0.236054	1.43004		3.3954	0	3.5
0.486826	0.661745	1.67041		1.9999	0	4.5
0.748711	0.298963	1.81232		1.6564	0	4.5
0.93501	1.76107	1.62511		1.2813	1	4.9
0.378363	0.0958287	1.69059		3.331	1	4.8
0.323811	0.220172	1.36633		1.7495	1	4.4
1.12188	0.788462	1.38229		1.2357	1	4.7
0.639116	0.155049	1.80753		2.303	1	4.4
0.877936	0.28896	1.2248		2.1296	1	4.4
0.250123	0.599525	1.55697		2.2682	1	3.5
1.24188	0.122073	0.924788		1.3221	1	4.4
1.12486	0.0473889	1.62392		1.9668	1	4.6
0.658362	0.441804	1.73838		1.4255	1	4.6
0.445788	0.627239	1.71082		2.312	1	4.3
0.825052	0.69716	1.49778		2.7591	0	4.7
0.344675	0.0258684	1.95142		1.9792	1	5.1
0.399476	0.553178	1.37542		1.3026	1	3.5
1.07776	0.970353	1.3396		1.2861	1	5.4
0.603327	0.394718	1.99431		1.7885	1	5.1
0.530765	0.0722133	1.69621		1.5275	0	5.1
0.704682	0.350003	1.50551		1.305	0	5.1
0.702733	0.542355	1.1394		1.5307	1	5
0.441922	0.238447	1.18903		4.1291	1	5.3
1.49736	1.18104	1.03494		3.4517	1	5
0.479324	0.789169	1.75271		2.0844	1	3.5
0.502159	0.488611	1.41281		1.6294	0	4.7
0.576052	0.146951	1.40717		1.34	0	6
0.688839	0.723686	1.37454		1.4504	1	4.9
0.162815	0.042488	1.65618		1.7451	1	3.6
1.04865	0.60959	1.0774		1.2962	1	4.9
0.521469	0.514181	1.47569		1.0875	1	5
0.703759	0.973346	1.6512		1.4603	1	5.2
0.742655	0.494374	1.06249		0.95985	1	4.7
0.461865	0.290906	1.08863		2.4886	1	5
0.231583	0.655193	1.42047		1.3404	1	4.8
0.908568	0.270262	1.40008		2.4117	1	3.5
0.720979	0.271942	2.13032		1.4049	0	4.8
0.407592	0.457489	2.07294		1.7017	0	4.8
0.672578	0.178022	1.30783		1.5031	1	5
0.230297	0.971186	1.99142		1.2664	1	4.7
0.401161	0.0507567	1.43048		2.0762	0	3.5
0.363781	0.163026	1.49044		1.3756	0	4.9
0.64426	0.774052	1.03817		1.0804	1	4.4
0.822766	0.219881	1.63212		1.4261	1	6
		2,0487 1 4,6		2.0487	1	4.6
		1,5607 0 3,5		1.5607	0	3.5
		1,5041 1 5,3		1.5041	1	5.3
		1,0099 1 6		1.0099	1	6
		1,2884 1 5,1		1.2884	1	5.1
		1,5124 1 4,9		1.5124	1	4.9
		1,3348 1 4,9		1.3348	1	4.9
		1,4484 1 4,9		1.4484	1	4.9
		1,1659 1 5,2		1.1659	1	5.2
		1,4376 1 4,9		1.4376	1	4.9
		1,5762 0 3,5		1.5762	0	3.5
		1,3189 1 4,8		1.3189	1	4.8
		1,3103 0 4,9		1.3103	0	4.9
		2,4666 1 3,5		2.4666	1	3.5
		1,0806 1 5,3		1.0806	1	5.3
		1,4867 0 5,3		1.4867	0	5.3
		1,1634 1 4,7		1.1634	1	4.7
		1,9614 1 4,8		1.9614	1	4.8
		1,343 0 4,7		1.343	0	4.7
		1,1737 1 4,3		1.1737	1	4.3
		1,3832 1 5,5		1.3832	1	5.5
		2,3607 1 4,1		2.3607	1	4.1
		1,5072 1 4,9		1.5072	1	4.9
		1,5541 1 4,3		1.5541	1	4.3
		1,2778 1 4,4		1.2778	1	4.4
		1,6266 0 4,5		1.6266	0	4.5
		2,1562 1 3,5		2.1562	1	3.5
		1,5253 1 4,4		1.5253	1	4.4
		1,6789 0 4,6		1.6789	0	4.6
		1,998 1 4,7		1.998	1	4.7
		1,1535 1 4,9		1.1535	1	4.9
		1,0518 0 4,9		1.0518	0	4.9
		0,99579 1 6		0.99579	1	6
		1,2085 1 6		1.2085	1	6
		1,1327 1 6		1.1327	1	6
		1,0635 1 4,9		1.0635	1	4.9
		1,2816 0 4,7		1.2816	0	4.7
		1,0005 1 5,5		1.0005	1	5.5
		1,0052 1 5,2		1.0052	1	5.2
		1,1142 1 6		1.1142	1	6
		1,0736 1 5,7		1.0736	1	5.7
		0,94242 1 5,1		0.94242	1	5.1
		2,3872 0 3,5		2.3872	0	3.5
		1,0039 1 5,3		1.0039	1	5.3
		2,2853 0 3,5		2.2853	0	3.5
		0,72417 1 5,1		0.72417	1	5.1
		1,1936 1 4,5		1.1936	1	4.5
		1,4948 1 3,5		1.4948	1	3.5
		2,3851 1 4,4		2.3851	1	4.4
		1,1643 1 4,7		1.1643	1	4.7
		1,3 1 4,7		1.3	1	4.7
		1,4244 0 4,9		1.4244	0	4.9
		1,186 0 5,2		1.186	0	5.2
		2,6846 0 3,9		2.6846	0	3.9
		0,94841 1 5		0.94841	1	5
		1,3456 1 4,9		1.3456	1	4.9
		2,0777 1 3,5		2.0777	1	3.5
		1,576 0 4,4		1.576	0	4.4
		2,5545 0 3,5		2.5545	0	3.5
		1,627 1 2,6		1.627	1	2.6
		2,4227 1 3,5		2.4227	1	3.5
		1,2983 1 5,2		1.2983	1	5.2
		1,6551 1 5,2		1.6551	1	5.2
		1,5924 1 3,5		1.5924	1	3.5
		1,4185 0 3,5		1.4185	0	3.5
		1,0481 1 5		1.0481	1	5
		1,0662 1 5,2		1.0662	1	5.2
		1,2313 0 4,5		1.2313	0	4.5
		1,983 0 4,8		1.983	0	4.8
		1,9011 1 3,5		1.9011	1	3.5
		1,4656 0 4,3		1.4656	0	4.3
		1,2064 1 6		1.2064	1	6
		1,8361 1 4,7		1.8361	1	4.7
		1,8235 0 4,9		1.8235	0	4.9
		1,1263 1 5		1.1263	1	5
		2,1119 1 3,5		2.1119	1	3.5
		0,77798 1 6		0.77798	1	6
		1,3812 0 5,5		1.3812	0	5.5
		1,0355 1 5,1		1.0355	1	5.1
		0,92108 1 6		0.92108	1	6
		0,90558 1 5,3		0.90558	1	5.3
		0,63338 1 6		0.63338	1	6
		1,5056 1 3,5		1.5056	1	3.5
		1,0976 1 5,2		1.0976	1	5.2
		0,82935 1 4,9		0.82935	1	4.9
		1,2772 1 4,9		1.2772	1	4.9
		0,99853 1 4,8		0.99853	1	4.8
		0,78966 1 5,1		0.78966	1	5.1
		0,80371 0 4,8		0.80371	0	4.8
		0,68064 1 4,7		0.68064	1	4.7
		1,0868 1 5		1.0868	1	5
		0,73369 1 5		0.73369	1	5
		0,78451 1 4,7		0.78451	1	4.7
		1,2113 0 3,8		1.2113	0	3.8
		1,1262 1 3,5		1.1262	1	3.5
		0,93669 1 5		0.93669	1	5
		1,3734 1 3,5		1.3734	1	3.5
		0,75737 1 4,8		0.75737	1	4.8
		1,1362 0 3,5		1.1362	0	3.5
		1,2748 1 4,7		1.2748	1	4.7
		0,8312 1 4,6		0.8312	1	4.6
		1,7648 1 4,5		1.7648	1	4.5
		1,3095 1 4,7		1.3095	1	4.7
		1,816 1 4,6		1.816	1	4.6
		1,0542 1 4,9		1.0542	1	4.9
		0,78976 1 4,7		0.78976	1	4.7
		0,84925 0 4,8		0.84925	0	4.8
		0,85736 1 4,5		0.85736	1	4.5
		0,77297 1 4,8		0.77297	1	4.8
		1,25 1 4,4		1.25	1	4.4
		0,77276 0 4,5		0.77276	0	4.5
		0,91723 1 4,6		0.91723	1	4.6
		0,92234 1 4,5		0.92234	1	4.5
		0,90882 1 4,6		0.90882	1	4.6
		1,2422 1 5		1.2422	1	5
		0,77744 1 4,7		0.77744	1	4.7
		1,007 1 4,2		1.007	1	4.2
		1,0198 0 4,2		1.0198	0	4.2
		1,3925 1 4,8		1.3925	1	4.8
		1,0932 0 5,3		1.0932	0	5.3
		0,76415 1 4,5		0.76415	1	4.5
		0,80451 1 4,5		0.80451	1	4.5
		1,3646 1 5,2		1.3646	1	5.2
		1,0492 0 4,7		1.0492	0	4.7
		1,3493 1 4,6		1.3493	1	4.6
		1,1997 0 4,8		1.1997	0	4.8
		0,81762 1 6		0.81762	1	6
		1,0414 1 5,1		1.0414	1	5.1
		0,81881 1 4,6		0.81881	1	4.6
		0,75291 1 4,6		0.75291	1	4.6
		1,2841 0 4,8		1.2841	0	4.8
		1,0464 1 4,7		1.0464	1	4.7
		1,9231 1 4,7		1.9231	1	4.7
		1,7906 1 4,8		1.7906	1	4.8
		2,1581 1 4,2		2.1581	1	4.2
		2,2635 1 6		2.2635	1	6
		1,9553 1 4		1.9553	1	4
		2,0683 1 4,3		2.0683	1	4.3
		1,5572 1 4,3		1.5572	1	4.3
		1,6655 1 5,5		1.6655	1	5.5
		1,5915 1 5,2		1.5915	1	5.2
		1,7936 1 4		1.7936	1	4
		1,5019 1 3,9		1.5019	1	3.9
		3,0262 1 3,5		3.0262	1	3.5
		3,7882 1 3,5		3.7882	1	3.5
		3,9958 1 3,5		3.9958	1	3.5
		1,9397 1 4,2		1.9397	1	4.2
		1,9086 1 2,6		1.9086	1	2.6
		1,4584 0 4,8		1.4584	0	4.8
		2,7818 0 3,5		2.7818	0	3.5
		1,4304 1 5,3		1.4304	1	5.3
		4,7367 0 2,7		4.7367	0	2.7
		1,9322 1 5,4		1.9322	1	5.4
		1,365 1 6		1.365	1	6
		1,271 1 6		1.271	1	6
		1,4363 1 6		1.4363	1	6
		1,4399 1 6		1.4399	1	6
		1,1706 1 5,5		1.1706	1	5.5
		1,4713 1 5,4		1.4713	1	5.4
		1,615 1 4,4		1.615	1	4.4
		1,4316 1 6		1.4316	1	6
		2,1386 1 4,4		2.1386	1	4.4
		1,5608 1 5,6		1.5608	1	5.6
		1,6161 1 4,3		1.6161	1	4.3
		2,1863 1 3,5		2.1863	1	3.5
		1,9015 1 4		1.9015	1	4
		3,4336 0 3,5		3.4336	0	3.5
		1,3457 1 4,2		1.3457	1	4.2
		3,2573 1 3,5		3.2573	1	3.5
		1,4316 1 5,1		1.4316	1	5.1
		2,3946 1 3,5		2.3946	1	3.5
		2,8784 1 3,5		2.8784	1	3.5
		3,3679 1 3,2		3.3679	1	3.2
		1,3058 0 4,1		1.3058	0	4.1
		3,0244 0 3,2		3.0244	0	3.2
		2,0305 1 4,5		2.0305	1	4.5
		1,8688 1 4,8		1.8688	1	4.8
		2,237 1 3,5		2.237	1	3.5
		1,523 1 4,6		1.523	1	4.6
		1,5935 1 4,3		1.5935	1	4.3
		2,1893 0 3,8		2.1893	0	3.8
		1,412 1 4		1.412	1	4
		1,856 1 3,5		1.856	1	3.5
		2,244 1 3,5		2.244	1	3.5
		1,5228 1 4,9		1.5228	1	4.9
		3,4577 1 3,5		3.4577	1	3.5
		1,7317 1 3,5		1.7317	1	3.5
		2,538 0 4,1		2.538	0	4.1
		1,4922 1 4,6		1.4922	1	4.6
		1,5196 1 4		1.5196	1	4
		3,2517 1 3,5		3.2517	1	3.5
		1,2414 0 5,2		1.2414	0	5.2
		2,9671 1 4		2.9671	1	4
		1,5854 1 3,9		1.5854	1	3.9
		1,1742 1 5,2		1.1742	1	5.2
		2,0529 0 4,7		2.0529	0	4.7
		1,258 1 5,2		1.258	1	5.2
		1,823 1 5,3		1.823	1	5.3
		1,424 1 4,7		1.424	1	4.7
		1,943 1 4		1.943	1	4
		2,0538 1 3,1		2.0538	1	3.1
		2,1777 0 4,6		2.1777	0	4.6
		1,9501 1 3,8		1.9501	1	3.8
		1,2864 1 4,4		1.2864	1	4.4
		2,5238 1 4,4		2.5238	1	4.4
		1,4881 1 5,1		1.4881	1	5.1
		1,5415 0 4,5		1.5415	0	4.5
		1,4413 1 4,3		1.4413	1	4.3
		1,3425 1 4,4		1.3425	1	4.4
		1,3557 1 4,7		1.3557	1	4.7
		1,9964 1 4		1.9964	1	4
		3,0292 1 3,5		3.0292	1	3.5
		3,2311 0 3,5		3.2311	0	3.5
		1,4721 0 4		1.4721	0	4
		1,5948 0 4,7		1.5948	0	4.7
		1,654 1 4,8		1.654	1	4.8
		2,1838 1 2,5		2.1838	1	2.5
		2,0037 1 4,7		2.0037	1	4.7
		1,5388 0 5,2		1.5388	0	5.2
		2,9532 1 4,4		2.9532	1	4.4
		1,6749 1 4,4		1.6749	1	4.4
		2,6811 1 4,5		2.6811	1	4.5
		1,343 1 5,3		1.343	1	5.3
		1,4303 0 5,3		1.4303	0	5.3
		1,2578 1 6		1.2578	1	6
		1,5275 1 5,5		1.5275	1	5.5
		1,5015 1 4,9		1.5015	1	4.9
		1,6984 1 4,2		1.6984	1	4.2
		1,6762 1 5,4		1.6762	1	5.4
		1,9304 0 3,5		1.9304	0	3.5
		1,3273 0 4,9		1.3273	0	4.9
		1,1717 1 5,1		1.1717	1	5.1
		2,7103 1 3,5		2.7103	1	3.5
		1,6422 1 4,4		1.6422	1	4.4
		2,4661 1 3,5		2.4661	1	3.5
		1,6795 1 5,3		1.6795	1	5.3
		1,9734 1 4,4		1.9734	1	4.4
		2,7036 0 4		2.7036	0	4
		4,5014 0 4,1		4.5014	0	4.1
		2,0592 1 3,5		2.0592	1	3.5
		1,6771 1 4,1		1.6771	1	4.1
		1,539 0 4,2		1.539	0	4.2
		4,987 0 3,5		4.987	0	3.5
		1,3219 1 4,5		1.3219	1	4.5
		1,4529 1 5,6		1.4529	1	5.6
		1,2827 0 4,9		1.2827	0	4.9
		1,295 1 5,1		1.295	1	5.1
		1,7184 1 4,6		1.7184	1	4.6
		1,1442 1 5,4		1.1442	1	5.4
		1,4711 1 5,2		1.4711	1	5.2
		2,3408 0 2		2.3408	0	2
		2,4968 1 3,5		2.4968	1	3.5
		1,0633 1 4,9		1.0633	1	4.9
		1,2491 1 4,5		1.2491	1	4.5
		1,3415 1 5,3		1.3415	1	5.3
		2,0908 1 4,2		2.0908	1	4.2
		1,1672 1 5,2		1.1672	1	5.2
		1,3287 1 4,3		1.3287	1	4.3
		1,2003 1 4,1		1.2003	1	4.1
		1,4143 0 4,3		1.4143	0	4.3
		2,181 0 4,2		2.181	0	4.2
		3,0781 0 4		3.0781	0	4
		1,2396 1 4,3		1.2396	1	4.3
		1,5114 1 4,6		1.5114	1	4.6
		1,751 1 4,1		1.751	1	4.1
		1,3401 1 5,2		1.3401	1	5.2
		1,4918 1 5		1.4918	1	5
		1,8606 1 4,5		1.8606	1	4.5
		1,3788 0 4,8		1.3788	0	4.8
		1,2239 0 5,8		1.2239	0	5.8
		2,597 1 4,9		2.597	1	4.9
		1,4005 1 4,6		1.4005	1	4.6
		2,1998 1 5		2.1998	1	5
		1,2018 1 5,9		1.2018	1	5.9
		1,8128 0 4,9		1.8128	0	4.9
		1,0289 1 5,6		1.0289	1	5.6
		1,1873 0 3,5		1.1873	0	3.5
		1,6463 1 3,5		1.6463	1	3.5
		3,2081 1 3,5		3.2081	1	3.5
		1,6168 0 3,8		1.6168	0	3.8
		4,5605 1 3,1		4.5605	1	3.1
		2,0306 0 4,6		2.0306	0	4.6
		1,0838 1 5,5		1.0838	1	5.5
		1,2209 1 5,7		1.2209	1	5.7
		1,9294 1 4,6		1.9294	1	4.6
		1,3826 1 5,7		1.3826	1	5.7
		1,1881 1 5,8		1.1881	1	5.8
		2,8648 1 4,4		2.8648	1	4.4
		1,7061 1 4		1.7061	1	4
		3,2213 0 4,4		3.2213	0	4.4
		1,4015 1 5,1		1.4015	1	5.1
		1,1574 1 5,8		1.1574	1	5.8
		1,9791 0 4		1.9791	0	4
		1,2765 1 4,5		1.2765	1	4.5
		1,1908 1 5,2		1.1908	1	5.2
		1,3089 1 5,5		1.3089	1	5.5
		1,3113 0 4,6		1.3113	0	4.6
		1,2328 1 5,5		1.2328	1	5.5
		0,96978 1 5,3		0.96978	1	5.3
		3,312 1 4,3		3.312	1	4.3
		1,4016 1 5		1.4016	1	5
		3,2163 1 3,9		3.2163	1	3.9
		1,9352 1 4,6		1.9352	1	4.6
		2,7308 0 4,5		2.7308	0	4.5
		1,096 1 5,3		1.096	1	5.3
		1,0096 1 5,9		1.0096	1	5.9
		1,0816 1 6		1.0816	1	6
		1,5165 1 5,5		1.5165	1	5.5
		1,1199 0 5,5		1.1199	0	5.5
		1,0624 1 5,5		1.0624	1	5.5
		1,9361 1 4,4		1.9361	1	4.4
		1,1844 0 4,4		1.1844	0	4.4
		0,93264 1 5,4		0.93264	1	5.4
		1,898 1 4,6		1.898	1	4.6
		0,93425 1 4,4		0.93425	1	4.4
		1,1548 1 5,2		1.1548	1	5.2
		1,341 1 5,1		1.341	1	5.1
		1,4926 1 5		1.4926	1	5
		1,1199 1 5,6		1.1199	1	5.6
		1,61 1 4,2		1.61	1	4.2
		2,3634 1 4,2		2.3634	1	4.2
		4,3851 0 3,7		4.3851	0	3.7
		2,4343 0 3,8		2.4343	0	3.8
		1,2697 1 3,9		1.2697	1	3.9
		2,8232 0 4,6		2.8232	0	4.6
		1,44 1 4,9		1.44	1	4.9
		1,1898 1 4,7		1.1898	1	4.7
		1,5941 1 3,4		1.5941	1	3.4
		1,2198 0 5		1.2198	0	5
		1,321 1 5,6		1.321	1	5.6
		1,1036 1 5,5		1.1036	1	5.5
		1,1032 1 4,8		1.1032	1	4.8
		1,8885 1 4,9		1.8885	1	4.9
		0,96577 0 3,5		0.96577	0	3.5
		1,0572 1 5		1.0572	1	5
		1,1714 1 3,5		1.1714	1	3.5
		1,1599 1 5,1		1.1599	1	5.1
		0,81995 1 4,7		0.81995	1	4.7
		1,0584 1 2,6		1.0584	1	2.6
		0,73337 1 5,1		0.73337	1	5.1
		4,2069 1 3,5		4.2069	1	3.5
		1,1793 0 4,8		1.1793	0	4.8
		1,4806 1 5,1		1.4806	1	5.1
		1,1988 1 5,9		1.1988	1	5.9
		0,66698 1 5,7		0.66698	1	5.7
		3,2523 0 3,5		3.2523	0	3.5
		1,1507 1 4,8		1.1507	1	4.8
		3,6092 1 3,5		3.6092	1	3.5
		1,222 1 5		1.222	1	5
		0,84449 0 5,4		0.84449	0	5.4
		0,87644 0 4,8		0.87644	0	4.8
		1,06 1 3,5		1.06	1	3.5
		1,1667 1 4,4		1.1667	1	4.4
		1,472 1 4,9		1.472	1	4.9
		1,1951 1 4,7		1.1951	1	4.7
		1,0301 1 4,8		1.0301	1	4.8
		0,73799 1 5,2		0.73799	1	5.2
		2,4535 0 2,3		2.4535	0	2.3
		1,3343 1 4,9		1.3343	1	4.9
		0,64794 1 4,2		0.64794	1	4.2
		0,85709 1 4,7		0.85709	1	4.7
		1,1231 1 4,7		1.1231	1	4.7
		0,73291 0 2,7		0.73291	0	2.7
		0,67082 1 4,3		0.67082	1	4.3
		0,85442 0 4,4		0.85442	0	4.4
		1,1024 1 4,7		1.1024	1	4.7
		1,6565 1 3,5		1.6565	1	3.5
		1,1431 1 5,1		1.1431	1	5.1
		2,0639 1 5		2.0639	1	5
		1,2741 1 4,8		1.2741	1	4.8
		1,3171 0 4,2		1.3171	0	4.2
		1,1205 0 4,1		1.1205	0	4.1
		0,87946 1 4,3		0.87946	1	4.3
		0,80251 1 5,2		0.80251	1	5.2
		1,7941 1 6		1.7941	1	6
		0,69485 1 3,5		0.69485	1	3.5
		2,5811 0 3		2.5811	0	3
		1,759 1 3,7		1.759	1	3.7
		0,65409 1 5		0.65409	1	5
		1,1067 0 3,5		1.1067	0	3.5
		0,96229 1 4,8		0.96229	1	4.8
		1,551 0 5,2		1.551	0	5.2
		0,64931 1 4,3		0.64931	1	4.3
		0,59926 1 4,9		0.59926	1	4.9
		1,224 1 4,8		1.224	1	4.8
		0,77619 1 5,3		0.77619	1	5.3
		1,5741 1 3,5		1.5741	1	3.5
		0,67033 1 5,2		0.67033	1	5.2
		0,69264 1 4,4		0.69264	1	4.4
		0,66626 1 5		0.66626	1	5
		0,70003 1 5		0.70003	1	5
		1,0626 1 4,3		1.0626	1	4.3
		2,0054 0 3,5		2.0054	0	3.5
		1,7037 1 4,2		1.7037	1	4.2
		2,5745 1 3,5		2.5745	1	3.5
		1,3926 0 4,6		1.3926	0	4.6
		1,8468 1 5,1		1.8468	1	5.1
		2,3491 1 3,5		2.3491	1	3.5
		1,175 1 3,5		1.175	1	3.5
		0,94068 0 4,7		0.94068	0	4.7
		0,79594 1 5,2		0.79594	1	5.2
		1,3414 0 3,4		1.3414	0	3.4
		2,4008 0 4,7		2.4008	0	4.7
		1,2328 1 5		1.2328	1	5
		1,2917 0 4,1		1.2917	0	4.1
		0,61626 1 4,1		0.61626	1	4.1
		0,83118 0 5,1		0.83118	0	5.1
		0,74393 1 4,1		0.74393	1	4.1
		0,59079 1 6		0.59079	1	6
		0,93035 1 5,6		0.93035	1	5.6
		1,1578 1 2,7		1.1578	1	2.7
		0,63499 1 3,5		0.63499	1	3.5
		1,1686 1 2,5		1.1686	1	2.5
		0,79658 0 2,7		0.79658	0	2.7
		1,3023 1 4,8		1.3023	1	4.8
		1,214 1 5		1.214	1	5
		1,7781 1 5		1.7781	1	5
		1,6709 1 3,5		1.6709	1	3.5
		0,82351 1 6		0.82351	1	6
		1,2027 0 4,2		1.2027	0	4.2
		3,3263 0 3,5		3.3263	0	3.5
		0,82562 1 5		0.82562	1	5
		0,73077 1 5		0.73077	1	5
		1,1074 1 5		1.1074	1	5
		0,79374 1 5		0.79374	1	5
		0,55505 0 3,5		0.55505	0	3.5
		1,9876 1 4,1		1.9876	1	4.1
		0,563 0 3,5		0.563	0	3.5
		1,4735 1 3,5		1.4735	1	3.5
		0,62782 1 4,1		0.62782	1	4.1
		0,79918 1 5,8		0.79918	1	5.8
		1,2168 1 4,8		1.2168	1	4.8
		0,76558 1 5,4		0.76558	1	5.4
		1,0687 0 2,8		1.0687	0	2.8
		0,899 1 3,5		0.899	1	3.5
		0,74982 1 3,2		0.74982	1	3.2
		0,73876 0 5,2		0.73876	0	5.2
		0,75785 1 4,9		0.75785	1	4.9
		0,91698 1 5,8		0.91698	1	5.8
		0,62319 1 5,9		0.62319	1	5.9
		0,57578 1 2,7		0.57578	1	2.7
		1,2562 1 4,6		1.2562	1	4.6
		0,91931 1 5,4		0.91931	1	5.4
		2,4709 0 3,5		2.4709	0	3.5
		0,61801 1 5,8		0.61801	1	5.8
		1,0756 1 5		1.0756	1	5
		0,5849 1 5,3		0.5849	1	5.3
		1,3323 0 4,4		1.3323	0	4.4
		0,81565 1 3,5		0.81565	1	3.5
		1,2188 0 3,5		1.2188	0	3.5
		1,9896 0 4,1		1.9896	0	4.1
		0,62474 0 2,9		0.62474	0	2.9
		0,9542 1 5,1		0.9542	1	5.1
		0,67017 1 5		0.67017	1	5
		0,62471 1 4,8		0.62471	1	4.8
		0,72814 1 5		0.72814	1	5
		0,55373 1 4,7		0.55373	1	4.7
		0,59599 1 6		0.59599	1	6
		0,89098 1 4,3		0.89098	1	4.3
		0,64068 0 4,5		0.64068	0	4.5
		0,53911 1 4,1		0.53911	1	4.1
		0,75766 1 2,7		0.75766	1	2.7
		0,58219 0 1		0.58219	0	1
		0,62225 1 3,5		0.62225	1	3.5
		0,89188 0 3,5		0.89188	0	3.5
		0,55442 1 2,7		0.55442	1	2.7
		1,1012 1 4,2		1.1012	1	4.2
		1,2559 1 4,7		1.2559	1	4.7
		0,99565 1 5,1		0.99565	1	5.1
		1,2723 0 4,4		1.2723	0	4.4
		0,58758 1 4,8		0.58758	1	4.8
		0,908 1 4,4		0.908	1	4.4
		0,89416 0 5,3		0.89416	0	5.3
		0,88617 1 6		0.88617	1	6
		0,82028 0 2		0.82028	0	2
		1,6441 0 3,5		1.6441	0	3.5
		0,58999 1 4,8		0.58999	1	4.8
		0,68421 1 4,9		0.68421	1	4.9
		0,66842 1 4,2		0.66842	1	4.2
		0,64225 1 6		0.64225	1	6
		0,70091 1 2,2		0.70091	1	2.2
		1,2209 1 5,1		1.2209	1	5.1
		0,61702 1 4,7		0.61702	1	4.7
		0,57338 1 6		0.57338	1	6
		0,73464 1 4,3		0.73464	1	4.3
		0,47669 1 4,5		0.47669	1	4.5
		0,6619 0 2,7		0.6619	0	2.7
		1,0665 1 4,1		1.0665	1	4.1
		1,0956 1 4,1		1.0956	1	4.1
		0,65064 1 3,5		0.65064	1	3.5
		3,3489 1 3,5		3.3489	1	3.5
		0,65562 0 4,2		0.65562	0	4.2
		0,62682 1 1,8		0.62682	1	1.8
		0,64793 1 4,7		0.64793	1	4.7
		0,75955 0 5,7		0.75955	0	5.7
		0,82289 1 4,7		0.82289	1	4.7
		0,63376 1 2,6		0.63376	1	2.6
		1,3102 1 4,2		1.3102	1	4.2
		1,2179 1 2,7		1.2179	1	2.7
		2,2666 1 3,5		2.2666	1	3.5
		2,9518 0 4,7		2.9518	0	4.7
		0,59694 1 5,1		0.59694	1	5.1
		0,82879 1 4,8		0.82879	1	4.8
		0,7196 1 4,3		0.7196	1	4.3
		0,90092 0 4,8		0.90092	0	4.8
		1,1132 0 4,9		1.1132	0	4.9
		1,3021 1 4,7		1.3021	1	4.7
		1,4797 0 4,3		1.4797	0	4.3
		0,92155 1 6		0.92155	1	6
		1,0457 1 4,7		1.0457	1	4.7
		0,73086 1 4,8		0.73086	1	4.8
		0,9004 1 4,5		0.9004	1	4.5
		2,5156 1 2,1		2.5156	1	2.1
		1,1737 0 3,6		1.1737	0	3.6
		1,2372 1 3,5		1.2372	1	3.5
		1,3598 0 1,7		1.3598	0	1.7
		1,9012 1 3,5		1.9012	1	3.5
		0,58764 1 4,3		0.58764	1	4.3
		0,84162 1 4,8		0.84162	1	4.8
		0,63661 1 4,9		0.63661	1	4.9
		0,5505 1 5,1		0.5505	1	5.1
		0,95681 0 4,4		0.95681	0	4.4
		0,75181 1 4,7		0.75181	1	4.7
		1,3826 1 5,1		1.3826	1	5.1
		3,0534 0 3,6		3.0534	0	3.6
		1,701 0 3,5		1.701	0	3.5
		1,7124 1 3,7		1.7124	1	3.7
		1,5823 1 4,5		1.5823	1	4.5
		1,6422 1 3,6		1.6422	1	3.6
		2,3208 1 3,5		2.3208	1	3.5
		4,1609 0 3,6		4.1609	0	3.6
		1,4167 1 5,4		1.4167	1	5.4
		1,4904 1 5,8		1.4904	1	5.8
		1,3078 1 5,5		1.3078	1	5.5
		1,166 1 5,3		1.166	1	5.3
		1,119 1 5,4		1.119	1	5.4
		1,3513 1 4,5		1.3513	1	4.5
		3,1119 0 2,9		3.1119	0	2.9
		1,3108 1 4,3		1.3108	1	4.3
		1,2614 1 5,5		1.2614	1	5.5
		1,3945 0 3,5		1.3945	0	3.5
		1,8195 1 3,5		1.8195	1	3.5
		1,2941 1 3,8		1.2941	1	3.8
		1,3622 1 4,1		1.3622	1	4.1
		1,6071 1 3,3		1.6071	1	3.3
		1,726 1 2,4		1.726	1	2.4
		2,0221 1 2,5		2.0221	1	2.5
		2,2188 0 3,5		2.2188	0	3.5
		2,5468 1 3,9		2.5468	1	3.9
		1,9217 1 3,7		1.9217	1	3.7
		2,3198 1 3,5		2.3198	1	3.5
		2,1685 1 3,8		2.1685	1	3.8
		1,744 1 3,5		1.744	1	3.5
		1,5271 0 4,5		1.5271	0	4.5
		1,6322 0 3,8		1.6322	0	3.8
		1,7019 0 4,2		1.7019	0	4.2
		3,041 0 3,5		3.041	0	3.5
		1,294 1 4,2		1.294	1	4.2
		1,1795 1 5,2		1.1795	1	5.2
		1,6434 1 4,1		1.6434	1	4.1
		1,3296 1 3,7		1.3296	1	3.7
		1,2952 1 5,2		1.2952	1	5.2
		1,4213 1 4,9		1.4213	1	4.9
		2,094 1 3,5		2.094	1	3.5
		3,6598 0 3,5		3.6598	0	3.5
		1,4049 1 5		1.4049	1	5
		1,5225 0 4,6		1.5225	0	4.6
		1,2753 1 4,2		1.2753	1	4.2
		0,99317 1 5,2		0.99317	1	5.2
		1,1192 1 6		1.1192	1	6
		1,3958 1 4,2		1.3958	1	4.2
		1,05 0 5,4		1.05	0	5.4
		1,7036 1 4		1.7036	1	4
		1,2214 1 4,4		1.2214	1	4.4
		1,1833 1 3,5		1.1833	1	3.5
		1,4193 1 3,5		1.4193	1	3.5
		2,4099 1 3,5		2.4099	1	3.5
		1,1186 1 4,5		1.1186	1	4.5
		3,0024 1 3,6		3.0024	1	3.6
		2,0014 0 3,5		2.0014	0	3.5
		1,7035 1 5,7		1.7035	1	5.7
		1,3672 0 5,2		1.3672	0	5.2
		2,1378 1 5,4		2.1378	1	5.4
		1,5222 0 3,8		1.5222	0	3.8
		2,8304 1 3,5		2.8304	1	3.5
		1,9762 1 4,1		1.9762	1	4.1
		4,6137 1 3,8		4.6137	1	3.8
		1,3443 1 5,6		1.3443	1	5.6
		1,2244 1 5,6		1.2244	1	5.6
		1,3316 1 5,4		1.3316	1	5.4
		2,2789 1 3,8		2.2789	1	3.8
		4,1138 1 3,8		4.1138	1	3.8
		4,6298 1 3,2		4.6298	1	3.2
		1,4847 0 3,7		1.4847	0	3.7
		1,2297 1 4,2		1.2297	1	4.2
		1,3984 1 4		1.3984	1	4
		1,433 1 3,5		1.433	1	3.5
		1,3919 1 3,8		1.3919	1	3.8
		1,1235 1 4,7		1.1235	1	4.7
		3,6646 1 3,5		3.6646	1	3.5
		1,1561 1 4,5		1.1561	1	4.5
		1,3701 0 4		1.3701	0	4
		1,215 1 4,1		1.215	1	4.1
		1,526 0 3,6		1.526	0	3.6
		2,2248 1 3,5		2.2248	1	3.5
		1,2749 1 4,1		1.2749	1	4.1
		2,0066 1 4,5		2.0066	1	4.5
		1,1414 1 3,5		1.1414	1	3.5
		1,3543 1 3,5		1.3543	1	3.5
		1,7327 0 3,2		1.7327	0	3.2
		1,3939 1 4,1		1.3939	1	4.1
		2,7015 1 3,5		2.7015	1	3.5
		1,9496 1 4,2		1.9496	1	4.2
		1,3281 1 4,9		1.3281	1	4.9
		1,6435 1 5		1.6435	1	5
		1,5147 0 4,7		1.5147	0	4.7
		4,8309 1 2,4		4.8309	1	2.4
		1,1991 1 4,5		1.1991	1	4.5
		3,6315 0 3,5		3.6315	0	3.5
		1,4909 0 4,6		1.4909	0	4.6
		1,265 1 4,7		1.265	1	4.7
		1,5273 1 4,3		1.5273	1	4.3
		2,8291 0 3,5		2.8291	0	3.5
		1,406 1 3,9		1.406	1	3.9
		1,3646 1 4		1.3646	1	4
		1,702 0 4,1		1.702	0	4.1
		1,4528 0 4,2		1.4528	0	4.2
		1,2995 1 5,2		1.2995	1	5.2
		1,2987 1 4,8		1.2987	1	4.8
		1,292 0 4,7		1.292	0	4.7
		2,9733 0 3,3		2.9733	0	3.3
		1,6534 1 3,9		1.6534	1	3.9
		2,8472 1 3,5		2.8472	1	3.5
		1,2495 1 4,2		1.2495	1	4.2
		1,4249 1 3,8		1.4249	1	3.8
		4,2147 1 2,9		4.2147	1	2.9
		1,061 1 5,4		1.061	1	5.4
		1,9119 0 4,1		1.9119	0	4.1
		1,2021 1 3,9		1.2021	1	3.9
		2,0512 1 4,1		2.0512	1	4.1
		1,3047 1 3,5		1.3047	1	3.5
		1,515 1 3,8		1.515	1	3.8
		1,1708 1 6		1.1708	1	6
		4,731 1 3,3		4.731	1	3.3
		1,7362 0 3,7		1.7362	0	3.7
		1,7606 1 3,5		1.7606	1	3.5
		1,1495 0 5		1.1495	0	5
		1,646 1 4,3		1.646	1	4.3
		1,2815 1 4,5		1.2815	1	4.5
		3,7616 0 3,5		3.7616	0	3.5
		1,2566 1 4,5		1.2566	1	4.5
		2,5976 1 3,8		2.5976	1	3.8
		1,2872 1 5,2		1.2872	1	5.2
		1,2562 1 4,9		1.2562	1	4.9
		1,0548 1 4,8		1.0548	1	4.8
		1,1344 0 4,5		1.1344	0	4.5
		1,3429 0 4,7		1.3429	0	4.7
		1,3586 1 4,3		1.3586	1	4.3
		1,5886 1 4,3		1.5886	1	4.3
		1,5588 0 3,9		1.5588	0	3.9
		1,0384 1 5,2		1.0384	1	5.2
		1,544 1 3,5		1.544	1	3.5
		1,4736 1 4,1		1.4736	1	4.1
		1,9581 1 3,9		1.9581	1	3.9
		2,6012 0 3,7		2.6012	0	3.7
		1,163 1 4,3		1.163	1	4.3
		1,4621 1 3,9		1.4621	1	3.9
		1,3038 1 4,6		1.3038	1	4.6
		1,1607 1 4,6		1.1607	1	4.6
		1,1325 1 5,2		1.1325	1	5.2
		1,9814 1 3,5		1.9814	1	3.5
		1,2114 0 4,3		1.2114	0	4.3
		2,1534 0 3,6		2.1534	0	3.6
		2,6617 1 3,5		2.6617	1	3.5
		2,5087 1 3,5		2.5087	1	3.5
		4,1833 0 3,5		4.1833	0	3.5
		3,3058 1 3,7		3.3058	1	3.7
		2,859 1 3,5		2.859	1	3.5
		1,4845 1 4,5		1.4845	1	4.5
		1,7835 0 4,5		1.7835	0	4.5
		2,4876 0 3,8		2.4876	0	3.8
		1,3883 1 4,8		1.3883	1	4.8
		2,0127 1 4,3		2.0127	1	4.3
		1,175 1 4,6		1.175	1	4.6
		2,3145 1 3,9		2.3145	1	3.9
		1,8781 1 4,5		1.8781	1	4.5
		1,6956 0 4		1.6956	0	4
		1,967 1 4,6		1.967	1	4.6
		1,1852 1 4,6		1.1852	1	4.6
		1,1797 1 4,2		1.1797	1	4.2
		1,2931 1 4,2		1.2931	1	4.2
		1,7623 1 3,8		1.7623	1	3.8
		1,7354 1 3,1		1.7354	1	3.1
		1,6369 1 4,1		1.6369	1	4.1
		1,2743 0 4,1		1.2743	0	4.1
		2,9636 1 4,1		2.9636	1	4.1
		1,7063 0 3,5		1.7063	0	3.5
		1,3082 0 3,7		1.3082	0	3.7
		1,3595 1 5		1.3595	1	5
		1,5281 0 4,8		1.5281	0	4.8
		1,8168 0 4,3		1.8168	0	4.3
		1,4191 1 4		1.4191	1	4
		4,0149 0 4,3		4.0149	0	4.3
		1,3912 1 3,7		1.3912	1	3.7
		1,0377 1 4,5		1.0377	1	4.5
		1,9495 0 4		1.9495	0	4
		2,4335 1 3,5		2.4335	1	3.5
		1,3907 1 3,6		1.3907	1	3.6
		1,4239 1 3,5		1.4239	1	3.5
		2,1144 0 3,8		2.1144	0	3.8
		1,3122 1 3,9		1.3122	1	3.9
		1,1446 1 4,5		1.1446	1	4.5
		4,6504 0 3,8		4.6504	0	3.8
		1,1998 1 4,9		1.1998	1	4.9
		0,97266 1 4,9		0.97266	1	4.9
		1,7519 1 3,1		1.7519	1	3.1
		2,5863 1 4,5		2.5863	1	4.5
		2,7163 1 4,3		2.7163	1	4.3
		1,5723 1 3,5		1.5723	1	3.5
		1,1044 1 4,3		1.1044	1	4.3
		1,5323 1 3,8		1.5323	1	3.8
		0,68997 1 4,7		0.68997	1	4.7
		0,92532 1 3,5		0.92532	1	3.5
		0,93645 1 4,6		0.93645	1	4.6
		1,1109 1 4,8		1.1109	1	4.8
		1,0319 1 4,7		1.0319	1	4.7
		1,0275 1 4,7		1.0275	1	4.7
		1,0991 1 4,4		1.0991	1	4.4
		0,77397 1 4,8		0.77397	1	4.8
		1,2537 1 4,5		1.2537	1	4.5
		1,2116 1 4		1.2116	1	4
		1,5069 1 4,4		1.5069	1	4.4
		1,0067 1 3,5		1.0067	1	3.5
		0,92093 1 4,5		0.92093	1	4.5
		1,2224 0 5,2		1.2224	0	5.2
		1,2437 1 3,5		1.2437	1	3.5
		2,1352 1 4,7		2.1352	1	4.7
		1,994 1 4,5		1.994	1	4.5
		1,439 1 4		1.439	1	4
		1,0638 1 3,5		1.0638	1	3.5
		1,6095 1 4		1.6095	1	4
		1,3327 0 4,4		1.3327	0	4.4
		1,0628 0 4,2		1.0628	0	4.2
		0,80275 1 3,5		0.80275	1	3.5
		1,2003 0 3,5		1.2003	0	3.5
		1,2131 1 3,9		1.2131	1	3.9
		0,75083 0 3,5		0.75083	0	3.5
		1,2758 0 3,5		1.2758	0	3.5
		1,4365 1 3,5		1.4365	1	3.5
		1,4993 1 4		1.4993	1	4
		0,98169 1 4,5		0.98169	1	4.5
		1,2994 1 4,6		1.2994	1	4.6
		1,2271 0 4,4		1.2271	0	4.4
		0,66083 1 4,5		0.66083	1	4.5
		0,99677 1 5,2		0.99677	1	5.2
		1,3282 1 4,5		1.3282	1	4.5
		1,0836 1 4,7		1.0836	1	4.7
		1,4397 0 4,9		1.4397	0	4.9
		1,1446 1 4,6		1.1446	1	4.6
		1,3171 0 4,9		1.3171	0	4.9
		1,0867 1 4,9		1.0867	1	4.9
		0,75641 0 4,8		0.75641	0	4.8
		1,0834 0 5,2		1.0834	0	5.2
		0,96141 1 4,8		0.96141	1	4.8
		1,1787 1 4,9		1.1787	1	4.9
		1,067 1 4,8		1.067	1	4.8
		0,89778 1 4,9		0.89778	1	4.9
		1,2485 1 4,6		1.2485	1	4.6
		1,1582 0 3,8		1.1582	0	3.8
		0,68826 1 4,6		0.68826	1	4.6
		0,59777 1 3,5		0.59777	1	3.5
		0,85355 1 4,3		0.85355	1	4.3
		2,2679 0 4,7		2.2679	0	4.7
		1,6257 1 3,5		1.6257	1	3.5
		0,84086 1 4,5		0.84086	1	4.5
		1,0306 1 3,5		1.0306	1	3.5
		0,59263 1 4,6		0.59263	1	4.6
		1,0749 0 4,7		1.0749	0	4.7
		0,96165 1 5,7		0.96165	1	5.7
		0,93851 1 6		0.93851	1	6
		0,9203 1 3,5		0.9203	1	3.5
		0,93384 1 5,2		0.93384	1	5.2
		0,93118 1 5,2		0.93118	1	5.2
		0,76596 1 5,1		0.76596	1	5.1
		1,2307 1 5		1.2307	1	5
		0,69929 0 3,5		0.69929	0	3.5
		0,47992 1 5,2		0.47992	1	5.2
		1,017 0 4,7		1.017	0	4.7
		0,53315 0 3,5		0.53315	0	3.5
		1,117 0 5		1.117	0	5
		0,91928 1 5		0.91928	1	5
		0,77384 1 3,5		0.77384	1	3.5
		0,57083 0 4,7		0.57083	0	4.7
		0,95733 1 4,6		0.95733	1	4.6
		0,75372 1 4,9		0.75372	1	4.9
		0,88642 1 6		0.88642	1	6
		1,044 1 5,6		1.044	1	5.6
		0,77751 1 5,4		0.77751	1	5.4
		0,75166 1 5,3		0.75166	1	5.3
		1,0335 1 4,8		1.0335	1	4.8
		0,93799 1 6		0.93799	1	6
		0,86305 1 6		0.86305	1	6
		1,1505 1 4,4		1.1505	1	4.4
		1,594 0 3,5		1.594	0	3.5
		0,97281 1 4,5		0.97281	1	4.5
		1,2259 0 4,4		1.2259	0	4.4
		1,2019 1 6		1.2019	1	6
		1,275 1 4,3		1.275	1	4.3
		1,369 0 3,5		1.369	0	3.5
		0,93861 1 4		0.93861	1	4
		0,95035 1 5,2		0.95035	1	5.2
		0,92498 1 6		0.92498	1	6
		0,86134 1 6		0.86134	1	6
		1,2101 1 6		1.2101	1	6
		1,8096 0 3,5		1.8096	0	3.5
		1,3396 1 3,5		1.3396	1	3.5
		1,2465 1 4,7		1.2465	1	4.7
		1,3066 1 3,5		1.3066	1	3.5
		0,60479 0 4,4		0.60479	0	4.4
		1,0958 1 4,7		1.0958	1	4.7
		0,58825 0 4,6		0.58825	0	4.6
		0,91531 1 4,8		0.91531	1	4.8
		0,61327 1 4,8		0.61327	1	4.8
		1,2064 1 4,7		1.2064	1	4.7
		0,90239 1 4,6		0.90239	1	4.6
		0,74787 1 4,8		0.74787	1	4.8
		1,2512 1 3,5		1.2512	1	3.5
		0,94965 1 4,9		0.94965	1	4.9
		0,90976 1 3,5		0.90976	1	3.5
		1,1438 1 4,3		1.1438	1	4.3
		0,79915 1 3,5		0.79915	1	3.5
		0,76516 0 3,5		0.76516	0	3.5
		0,65616 0 3,5		0.65616	0	3.5
		0,69826 1 4,4		0.69826	1	4.4
		0,60744 1 4,5		0.60744	1	4.5
		1,0226 1 3,5		1.0226	1	3.5
		0,73697 1 4,6		0.73697	1	4.6
		1,3994 1 4,8		1.3994	1	4.8
		0,91029 0 4,9		0.91029	0	4.9
		1,0087 1 3,5		1.0087	1	3.5
		1,4428 1 3,5		1.4428	1	3.5
		0,95921 1 4,6		0.95921	1	4.6
		0,92256 0 4,7		0.92256	0	4.7
		0,96585 1 4,6		0.96585	1	4.6
		0,91062 0 4,9		0.91062	0	4.9
		0,75437 1 4,6		0.75437	1	4.6
		0,86379 1 4,6		0.86379	1	4.6
		0,85706 0 4,7		0.85706	0	4.7
		0,74165 1 4,7		0.74165	1	4.7
		1,3278 1 5,4		1.3278	1	5.4
		0,66927 1 6		0.66927	1	6
		0,6831 1 6		0.6831	1	6
		0,94221 1 3,5		0.94221	1	3.5
		0,77401 0 3,7		0.77401	0	3.7
		1,1643 1 3,5		1.1643	1	3.5
		1,0523 1 4,9		1.0523	1	4.9
		0,56314 1 4,6		0.56314	1	4.6
		0,73038 1 4,6		0.73038	1	4.6
		0,54364 1 5,1		0.54364	1	5.1
		2,6528 1 3,5		2.6528	1	3.5
		1,6258 0 4,8		1.6258	0	4.8
		0,95368 1 3,5		0.95368	1	3.5
		0,74659 1 3,5		0.74659	1	3.5
		1,0287 0 3,5		1.0287	0	3.5
		1,6259 1 3,5		1.6259	1	3.5
		0,9397 1 4,1		0.9397	1	4.1
		1,2484 0 4,4		1.2484	0	4.4
		0,95037 1 4,6		0.95037	1	4.6
		0,77304 0 4,5		0.77304	0	4.5
		1,5599 1 4,7		1.5599	1	4.7
		1,6096 0 4,5		1.6096	0	4.5
		0,94817 1 4,8		0.94817	1	4.8
		0,93185 0 4,8		0.93185	0	4.8
		0,68167 1 3,5		0.68167	1	3.5
		1,3222 1 3,9		1.3222	1	3.9
		1,1163 0 4,9		1.1163	0	4.9
		0,91194 1 4,8		0.91194	1	4.8
		0,97295 1 6		0.97295	1	6
		1,0768 1 6		1.0768	1	6
		0,88367 0 3,5		0.88367	0	3.5
		1,0168 1 4,7		1.0168	1	4.7
		1,1987 1 3,5		1.1987	1	3.5
		1,0594 1 4,5		1.0594	1	4.5
		0,92014 1 6		0.92014	1	6
		1,0665 0 4,7		1.0665	0	4.7
		0,98949 1 6		0.98949	1	6
		0,60286 0 3,5		0.60286	0	3.5
		1,3166 1 4,7		1.3166	1	4.7
		0,66553 1 5		0.66553	1	5
		0,96873 1 6		0.96873	1	6
		0,76875 1 4,8		0.76875	1	4.8
		0,69058 0 5,1		0.69058	0	5.1
		0,57794 1 5		0.57794	1	5
		0,54838 1 5		0.54838	1	5
		0,61537 1 5,3		0.61537	1	5.3
		0,95329 1 5,1		0.95329	1	5.1
		0,55107 0 4,6		0.55107	0	4.6
		1,0627 1 5,1		1.0627	1	5.1
		0,56659 1 5		0.56659	1	5
		0,58717 1 4,9		0.58717	1	4.9
		0,86795 1 4,9		0.86795	1	4.9
		0,65623 1 3,5		0.65623	1	3.5
		0,94313 0 3,5		0.94313	0	3.5
		0,65774 1 4,5		0.65774	1	4.5
		0,48249 1 5,4		0.48249	1	5.4
		0,91731 1 3,5		0.91731	1	3.5
		0,67003 0 4,2		0.67003	0	4.2
		0,93556 0 3,5		0.93556	0	3.5
		1,4538 1 3,5		1.4538	1	3.5
		0,78609 1 3,5		0.78609	1	3.5
		0,61889 1 5,2		0.61889	1	5.2
		0,93464 0 6		0.93464	0	6
		0,99465 1 3,5		0.99465	1	3.5
		1,0848 1 4,6		1.0848	1	4.6
		0,96898 1 4,7		0.96898	1	4.7
		0,71014 1 4,6		0.71014	1	4.6
		0,70749 1 6		0.70749	1	6
		0,72279 1 4,6		0.72279	1	4.6
		0,54553 1 4,9		0.54553	1	4.9
		1,4884 0 4,7		1.4884	0	4.7
		0,53944 1 5,2		0.53944	1	5.2
		0,41947 1 5,2		0.41947	1	5.2
		0,42856 1 4,5		0.42856	1	4.5
		0,40584 1 5,4		0.40584	1	5.4
		0,41554 1 4,5		0.41554	1	4.5
		0,48653 1 2,8		0.48653	1	2.8
		0,46386 1 5		0.46386	1	5
		0,64252 1 4,4		0.64252	1	4.4
		0,57462 1 5,1		0.57462	1	5.1
		0,50118 1 2,5		0.50118	1	2.5
		0,61469 1 4,1		0.61469	1	4.1
		0,60348 0 1,8		0.60348	0	1.8
		0,5469 1 4,9		0.5469	1	4.9
		0,4161 1 4,8		0.4161	1	4.8
		0,87772 1 2,5		0.87772	1	2.5
		0,58395 1 4,4		0.58395	1	4.4
		0,69053 0 4,5		0.69053	0	4.5
		0,60585 1 5		0.60585	1	5
		0,53994 1 5		0.53994	1	5
		0,92034 1 4,3		0.92034	1	4.3
		0,46115 1 4,1		0.46115	1	4.1
		1,7541 1 2,5		1.7541	1	2.5
		0,50011 1 4,5		0.50011	1	4.5
		0,75662 0 3,5		0.75662	0	3.5
		0,756 0 2,8		0.756	0	2.8
		0,63532 1 2,7		0.63532	1	2.7
		0,63128 0 2,9		0.63128	0	2.9
		0,60294 1 4,2		0.60294	1	4.2
		0,7315 1 4,2		0.7315	1	4.2
		0,73865 1 3,2		0.73865	1	3.2
		1,6349 1 4,9		1.6349	1	4.9
		0,62951 1 2,7		0.62951	1	2.7
		0,44466 1 4,1		0.44466	1	4.1
		0,58609 1 4,2		0.58609	1	4.2
		0,52074 1 4,9		0.52074	1	4.9
		0,3843 1 4,9		0.3843	1	4.9
		0,98953 0 2,5		0.98953	0	2.5
		0,6174 1 3,5		0.6174	1	3.5
		1,2139 1 4,1		1.2139	1	4.1
		2,3607 1 2,8		2.3607	1	2.8
		0,57865 1 3,5		0.57865	1	3.5
		1,5855 0 2,1		1.5855	0	2.1
		0,64155 1 4,5		0.64155	1	4.5
		2,0823 1 3,5		2.0823	1	3.5
		1,965 1 3,5		1.965	1	3.5
		1,4248 0 4,7		1.4248	0	4.7
		0,56115 1 4,3		0.56115	1	4.3
		0,51853 1 4,3		0.51853	1	4.3
		0,47707 1 5,5		0.47707	1	5.5
		0,5055 1 3,5		0.5055	1	3.5
		0,84208 1 4,5		0.84208	1	4.5
		0,78628 1 3,5		0.78628	1	3.5
		0,73208 1 4,7		0.73208	1	4.7
		0,59927 1 5,1		0.59927	1	5.1
		0,38053 0 5,4		0.38053	0	5.4
		0,39637 1 5,7		0.39637	1	5.7
		1,8433 1 3,5		1.8433	1	3.5
		0,52038 0 4,4		0.52038	0	4.4
		0,93497 0 3,5		0.93497	0	3.5
		1,28 1 4,3		1.28	1	4.3
		0,64997 1 4,8		0.64997	1	4.8
		0,63536 1 2,6		0.63536	1	2.6
		0,62885 1 4,5		0.62885	1	4.5
		0,7507 0 4,3		0.7507	0	4.3
		0,5891 0 2,7		0.5891	0	2.7
		0,7598 1 3,5		0.7598	1	3.5
		1,4161 0 3,5		1.4161	0	3.5
		0,4372 1 4,2		0.4372	1	4.2
		0,59522 1 5,2		0.59522	1	5.2
		0,50806 1 5,2		0.50806	1	5.2
		0,39821 0 4,1		0.39821	0	4.1
		0,48157 0 1,2		0.48157	0	1.2
		1,045 0 2,5		1.045	0	2.5
		0,86917 1 4,4		0.86917	1	4.4
		0,50924 1 4,9		0.50924	1	4.9
		0,49384 1 4,3		0.49384	1	4.3
		0,49491 1 4,9		0.49491	1	4.9
		0,49585 1 4,7		0.49585	1	4.7
		0,5251 0 2,3		0.5251	0	2.3
		0,57308 1 5,2		0.57308	1	5.2
		0,52371 1 4,6		0.52371	1	4.6
		0,38642 1 2,2		0.38642	1	2.2
		0,47568 1 5,4		0.47568	1	5.4
		0,4648 0 4,5		0.4648	0	4.5
		0,50896 1 4,7		0.50896	1	4.7
		0,45005 1 4,7		0.45005	1	4.7
		0,52867 1 5,2		0.52867	1	5.2
		0,49877 0 5,6		0.49877	0	5.6
		0,51994 0 5,3		0.51994	0	5.3
		0,43121 1 5,1		0.43121	1	5.1
		0,33555 0 1,5		0.33555	0	1.5
		0,55979 1 5,8		0.55979	1	5.8
		0,76696 1 4,8		0.76696	1	4.8
		0,5238 1 4,9		0.5238	1	4.9
		0,39864 1 4,6		0.39864	1	4.6
		0,58077 1 5,2		0.58077	1	5.2
		0,49393 1 4,8		0.49393	1	4.8
		0,61188 1 5,4		0.61188	1	5.4
		0,48999 1 5,3		0.48999	1	5.3
		0,39832 1 5		0.39832	1	5
		0,4751 0 1,4		0.4751	0	1.4
		0,40223 1 4,9		0.40223	1	4.9
		0,40835 1 5,6		0.40835	1	5.6
		0,45292 1 5		0.45292	1	5
		0,56775 1 4,3		0.56775	1	4.3
		0,84346 1 4,9		0.84346	1	4.9
		0,76708 0 2,2		0.76708	0	2.2
		0,79929 0 3,5		0.79929	0	3.5
		0,63341 1 4,8		0.63341	1	4.8
		0,54105 1 5,1		0.54105	1	5.1
		0,57509 1 5,3		0.57509	1	5.3
		0,56785 1 3,5		0.56785	1	3.5
		0,43902 1 5,4		0.43902	1	5.4
		0,40753 1 4,7		0.40753	1	4.7
		0,57709 1 4,8		0.57709	1	4.8
		0,54081 0 4,5		0.54081	0	4.5
		0,61872 1 5,1		0.61872	1	5.1
		0,41431 1 4,9		0.41431	1	4.9
		0,40789 1 5,1		0.40789	1	5.1
		0,35104 0 5,2		0.35104	0	5.2
		0,34388 0 4,3		0.34388	0	4.3
		0,40493 0 2		0.40493	0	2
		0,9523 1 3,2		0.9523	1	3.2
		0,54882 1 5,3		0.54882	1	5.3
		0,39979 1 4,5		0.39979	1	4.5
		0,55788 0 4,8		0.55788	0	4.8
		0,46042 0 5		0.46042	0	5
		0,67319 0 2,2		0.67319	0	2.2
		0,63594 1 3,5		0.63594	1	3.5
		1,447 1 2,7		1.447	1	2.7
		0,53965 1 3,1		0.53965	1	3.1
		0,67478 1 4,7		0.67478	1	4.7
		2,2154 1 4,9		2.2154	1	4.9
		0,53418 0 2,8		0.53418	0	2.8
		0,65374 1 4,6		0.65374	1	4.6
		0,44388 1 5		0.44388	1	5
		0,58636 1 4,8		0.58636	1	4.8
		0,49183 0 4,5		0.49183	0	4.5
		0,48157 0 2,8		0.48157	0	2.8
		0,69459 1 5,3		0.69459	1	5.3
		1,5482 1 4,5		1.5482	1	4.5
		0,95103 1 5,6		0.95103	1	5.6
		2,5118 0 4,4		2.5118	0	4.4
		0,66943 1 5,2		0.66943	1	5.2
		0,35883 1 5,4		0.35883	1	5.4
		1,3822 1 3,5		1.3822	1	3.5
		0,42615 1 4,9		0.42615	1	4.9
		0,46022 0 2,1		0.46022	0	2.1
		0,43309 1 4,8		0.43309	1	4.8
		0,50936 1 4,6		0.50936	1	4.6
		0,63477 1 5		0.63477	1	5
		0,4977 0 2,8		0.4977	0	2.8
		0,40958 1 5,6		0.40958	1	5.6
		0,43201 1 4,7		0.43201	1	4.7
		0,53445 1 4,5		0.53445	1	4.5
		2,2548 0 4,2		2.2548	0	4.2
		0,50068 1 2,8		0.50068	1	2.8
		0,50757 0 4,9		0.50757	0	4.9
		0,59722 1 5,1		0.59722	1	5.1
		0,55062 1 4,4		0.55062	1	4.4
		0,56939 1 5,3		0.56939	1	5.3
		0,4879 1 5,3		0.4879	1	5.3
		0,43059 0 1		0.43059	0	1
		0,71964 0 2,3		0.71964	0	2.3
		0,38872 1 5,5		0.38872	1	5.5
		0,43596 0 2,7		0.43596	0	2.7
		0,64243 0 2,5		0.64243	0	2.5
		0,61397 0 2,5		0.61397	0	2.5
		0,3983 1 5,7		0.3983	1	5.7
		0,38035 1 5,3		0.38035	1	5.3
		0,36636 0 1,6		0.36636	0	1.6
		0,40709 1 4,9		0.40709	1	4.9
		0,42512 1 4,5		0.42512	1	4.5
		0,56685 1 4,8		0.56685	1	4.8
		0,64834 1 4,8		0.64834	1	4.8
		0,59236 1 5,3		0.59236	1	5.3
		0,46733 1 4,7		0.46733	1	4.7
		0,78611 1 4,6		0.78611	1	4.6
		0,5583 1 4,8		0.5583	1	4.8
		0,46071 1 4,4		0.46071	1	4.4
		0,57469 1 4,6		0.57469	1	4.6
		0,37682 1 4,8		0.37682	1	4.8
		0,40507 1 4,3		0.40507	1	4.3
		0,57203 1 4,6		0.57203	1	4.6
		0,5202 1 3,5		0.5202	1	3.5
		0,50258 1 5,2		0.50258	1	5.2
		1,9359 1 2,4		1.9359	1	2.4
		0,65454 0 5,2		0.65454	0	5.2
		0,58681 1 5		0.58681	1	5
		0,44641 1 4,9		0.44641	1	4.9
		0,47415 0 2,5		0.47415	0	2.5
		0,41848 1 4,9		0.41848	1	4.9
		0,55019 0 4,8		0.55019	0	4.8
		0,61986 1 5,1		0.61986	1	5.1
		0,60098 1 5,1		0.60098	1	5.1
		0,54994 1 5		0.54994	1	5
		0,57532 1 4,8		0.57532	1	4.8
		0,39717 1 5,6		0.39717	1	5.6
		0,54416 1 5,2		0.54416	1	5.2
		0,62122 1 5		0.62122	1	5
		1,5583 0 4,6		1.5583	0	4.6
		1,2333 0 3,7		1.2333	0	3.7
		1,8861 0 3,5		1.8861	0	3.5
		1,4841 1 4,2		1.4841	1	4.2
		1,7504 1 5,5		1.7504	1	5.5
		1,5119 0 4,1		1.5119	0	4.1
		3,0823 0 3,5		3.0823	0	3.5
		1,2842 1 4,2		1.2842	1	4.2
		1,5081 1 6		1.5081	1	6
		1,0806 0 6		1.0806	0	6
		1,5393 1 3,5		1.5393	1	3.5
		0,92007 1 3,5		0.92007	1	3.5
		1,9578 1 4		1.9578	1	4
		1,7201 1 3,5		1.7201	1	3.5
		1,4953 0 4,1		1.4953	0	4.1
		0,85372 1 3,2		0.85372	1	3.2
		1,1869 1 3,5		1.1869	1	3.5
		4,4764 0 3,5		4.4764	0	3.5
		1,1932 1 4,9		1.1932	1	4.9
		1,2389 1 4,1		1.2389	1	4.1
		1,3077 0 4,2		1.3077	0	4.2
		0,69152 1 6		0.69152	1	6
		1,7493 1 3,5		1.7493	1	3.5
		1,0735 1 4,1		1.0735	1	4.1
		1,4494 1 4,2		1.4494	1	4.2
		0,81354 1 4,1		0.81354	1	4.1
		0,77253 0 3,5		0.77253	0	3.5
		1,1738 1 3,5		1.1738	1	3.5
		1,0454 1 4,1		1.0454	1	4.1
		1,0921 1 2,9		1.0921	1	2.9
		1,01 1 4,2		1.01	1	4.2
		0,62192 1 2,7		0.62192	1	2.7
		2,545 1 3,5		2.545	1	3.5
		1,3971 1 6		1.3971	1	6
		0,99339 1 4,1		0.99339	1	4.1
		0,92565 0 3,5		0.92565	0	3.5
		1,8545 1 4,4		1.8545	1	4.4
		1,4997 0 4,1		1.4997	0	4.1
		1,3345 1 3,5		1.3345	1	3.5
		0,94408 0 4		0.94408	0	4
		1,1763 1 4,1		1.1763	1	4.1
		1,0433 1 4,1		1.0433	1	4.1
		2,1153 1 3,5		2.1153	1	3.5
		1,5542 0 3,5		1.5542	0	3.5
		1,122 0 4,3		1.122	0	4.3
		1,8709 1 3,5		1.8709	1	3.5
		2,0833 1 4,7		2.0833	1	4.7
		1,3894 1 4,3		1.3894	1	4.3
		1,8353 1 4,6		1.8353	1	4.6
		1,7608 1 3,8		1.7608	1	3.8
		1,5195 1 4		1.5195	1	4
		1,8445 1 4,3		1.8445	1	4.3
		1,306 1 6		1.306	1	6
		1,5006 1 4,3		1.5006	1	4.3
		3,1684 1 3,5		3.1684	1	3.5
		1,3114 1 4,8		1.3114	1	4.8
		1,2218 1 6		1.2218	1	6
		1,1392 1 4,9		1.1392	1	4.9
		1,555 1 3,1		1.555	1	3.1
		1,7365 0 3,5		1.7365	0	3.5
		0,84018 1 3,5		0.84018	1	3.5
		4,5509 0 3,5		4.5509	0	3.5
		2,1126 1 3,5		2.1126	1	3.5
		0,735 0 6		0.735	0	6
		0,91247 1 6		0.91247	1	6
		0,9633 1 4,1		0.9633	1	4.1
		1,0547 1 4,9		1.0547	1	4.9
		0,61107 1 4,2		0.61107	1	4.2
		0,60965 1 2,7		0.60965	1	2.7
		1,2595 1 4		1.2595	1	4
		0,81759 1 4,2		0.81759	1	4.2
		1,2353 1 3,5		1.2353	1	3.5
		0,73836 1 3,5		0.73836	1	3.5
		1,2976 1 3,5		1.2976	1	3.5
		1,667 0 4,6		1.667	0	4.6
		1,3123 0 4,2		1.3123	0	4.2
		0,91279 1 2,6		0.91279	1	2.6
		1,1034 1 3,5		1.1034	1	3.5
		1,032 1 4,3		1.032	1	4.3
		1,0077 1 4,2		1.0077	1	4.2
		1,3708 1 3,5		1.3708	1	3.5
		1,7608 1 4,1		1.7608	1	4.1
		1,1159 0 4,2		1.1159	0	4.2
		1,3697 1 3,5		1.3697	1	3.5
		1,0144 1 3,5		1.0144	1	3.5
		2,1291 0 3,5		2.1291	0	3.5
		2,3821 0 3,5		2.3821	0	3.5
		2,1326 0 3,9		2.1326	0	3.9
		1,8163 0 3,9		1.8163	0	3.9
		1,535 1 5		1.535	1	5
		1,2187 0 4		1.2187	0	4
		0,83926 1 6		0.83926	1	6
		0,93048 1 4		0.93048	1	4
		0,76856 1 3,8		0.76856	1	3.8
		1,4598 1 4,1		1.4598	1	4.1
		0,70739 0 4		0.70739	0	4
		1,0154 1 4,1		1.0154	1	4.1
		1,2557 1 4,2		1.2557	1	4.2
		1,1268 1 3,5		1.1268	1	3.5
		1,213 1 3,9		1.213	1	3.9
		1,5667 1 3,8		1.5667	1	3.8
		1,4716 1 3,5		1.4716	1	3.5
		0,86324 1 4,1		0.86324	1	4.1
		0,59541 1 4		0.59541	1	4
		0,72552 0 4,2		0.72552	0	4.2
		1,1399 1 3,5		1.1399	1	3.5
		0,8968 1 3,5		0.8968	1	3.5
		1,2857 0 4,1		1.2857	0	4.1
		1,4878 1 4,4		1.4878	1	4.4
		1,4226 1 4,9		1.4226	1	4.9
		1,0985 1 4,2		1.0985	1	4.2
		1,1801 1 3,5		1.1801	1	3.5
		1,087 1 3,5		1.087	1	3.5
		0,6196 1 3,5		0.6196	1	3.5
		0,72392 1 3,5		0.72392	1	3.5
		1,3434 1 4,1		1.3434	1	4.1
		1,3708 1 3,5		1.3708	1	3.5
		0,76047 0 3,5		0.76047	0	3.5
		2,4582 1 3,5		2.4582	1	3.5
		1,9037 0 3,5		1.9037	0	3.5
		0,75353 1 3,5		0.75353	1	3.5
		2,1114 0 4,1		2.1114	0	4.1
		1,2563 1 3,5		1.2563	1	3.5
		1,2328 0 3,7		1.2328	0	3.7
		1,7413 1 4,7		1.7413	1	4.7
		1,101 0 3,5		1.101	0	3.5
		1,733 0 4,6		1.733	0	4.6
		0,26967 0 3,3		0.26967	0	3.3
		0,72986 1 4,7		0.72986	1	4.7
		0,67507 1 3,5		0.67507	1	3.5
		0,84129 1 4,2		0.84129	1	4.2
		0,71014 1 3,5		0.71014	1	3.5
		0,8797 0 4,2		0.8797	0	4.2
		0,56197 1 4,1		0.56197	1	4.1
		0,58574 1 4,2		0.58574	1	4.2
		0,52426 1 4		0.52426	1	4
		0,58466 1 3,5		0.58466	1	3.5
		0,12742 1 3,2		0.12742	1	3.2
		0,63965 0 3,5		0.63965	0	3.5
		0,89706 1 3,5		0.89706	1	3.5
		0,84509 1 3,5		0.84509	1	3.5
		0,73503 1 3,5		0.73503	1	3.5
		0,68916 0 4,2		0.68916	0	4.2
		0,98283 0 4,3		0.98283	0	4.3
		2,2815 0 4,2		2.2815	0	4.2
		0,96588 1 4,1		0.96588	1	4.1
		0,5807 1 4,3		0.5807	1	4.3
		1,1946 1 4,3		1.1946	1	4.3
		0,60577 1 4,9		0.60577	1	4.9
		1,0332 1 3,5		1.0332	1	3.5
		0,67982 1 6		0.67982	1	6
		0,42091 1 1		0.42091	1	1
		1,5873 0 3,5		1.5873	0	3.5
		1,1577 1 3,9		1.1577	1	3.9
		0,85854 1 4,1		0.85854	1	4.1
		1,065 1 4,4		1.065	1	4.4
		3,2684 1 3,5		3.2684	1	3.5
		0,8836 1 3,8		0.8836	1	3.8
		1,0731 1 4,1		1.0731	1	4.1
		0,85399 1 3,5		0.85399	1	3.5
		0,77344 1 4,2		0.77344	1	4.2
		0,67787 1 5		0.67787	1	5
		1,0596 1 4,8		1.0596	1	4.8
		1,9011 0 4,2		1.9011	0	4.2
		0,62524 0 4,1		0.62524	0	4.1
		1,2383 0 4,1		1.2383	0	4.1
		0,74123 1 3,5		0.74123	1	3.5
		0,90169 1 4,1		0.90169	1	4.1
		2,4238 1 3,5		2.4238	1	3.5
		1,6329 1 3,5		1.6329	1	3.5
		1,3872 1 3,5		1.3872	1	3.5
		1,3298 0 3,5		1.3298	0	3.5
		0,63014 1 3,5		0.63014	1	3.5
		0,62995 0 3,5		0.62995	0	3.5
		0,62775 0 3,5		0.62775	0	3.5
		1,0905 1 3,5		1.0905	1	3.5
		0,87521 0 3,5		0.87521	0	3.5
		0,60501 1 3,5		0.60501	1	3.5
		1,6533 1 6		1.6533	1	6
		1,239 1 5,8		1.239	1	5.8
		0,51733 1 5,2		0.51733	1	5.2
		1,4197 1 3,5		1.4197	1	3.5
		0,46985 0 3,5		0.46985	0	3.5
		0,3436 1 3,8		0.3436	1	3.8
		0,6204 0 3,5		0.6204	0	3.5
		0,49623 1 3,5		0.49623	1	3.5
		0,52885 1 3,5		0.52885	1	3.5
		0,28155 1 2,7		0.28155	1	2.7
		0,97499 0 3,5		0.97499	0	3.5
		0,17686 1 3,5		0.17686	1	3.5
		0,1319 1 3,5		0.1319	1	3.5
		4,381 0 3,5		4.381	0	3.5
		0,87928 1 3,1		0.87928	1	3.1
		0,95479 1 6		0.95479	1	6
		1,0781 1 6		1.0781	1	6
		1,0085 1 6		1.0085	1	6
		0,71398 1 6		0.71398	1	6
		0,8488 1 6		0.8488	1	6
		0,79977 1 6		0.79977	1	6
		0,73485 1 6		0.73485	1	6
		1,3066 1 4,8		1.3066	1	4.8
		0,66619 1 6		0.66619	1	6
		1,1061 1 5		1.1061	1	5
		1,0473 1 4,6		1.0473	1	4.6
		1,3865 1 4,3		1.3865	1	4.3
		1,6395 1 3,5		1.6395	1	3.5
		1,0239 0 3,5		1.0239	0	3.5
		2,5432 0 3,9		2.5432	0	3.9
		0,994 1 3,5		0.994	1	3.5
		0,86904 1 3,5		0.86904	1	3.5
		1,3631 1 4,5		1.3631	1	4.5
		1,3227 1 3,5		1.3227	1	3.5
		2,3989 0 2,8		2.3989	0	2.8
		1,0451 1 3,5		1.0451	1	3.5
		1,1637 1 4,3		1.1637	1	4.3
		0,98401 1 4		0.98401	1	4
		0,92037 1 5		0.92037	1	5
		1,5033 1 6		1.5033	1	6
		0,77113 1 4,9		0.77113	1	4.9
		0,91918 1 3,5		0.91918	1	3.5
		1,179 1 6		1.179	1	6
		0,67765 1 6		0.67765	1	6
		0,74153 0 6		0.74153	0	6
		1,2571 0 3,5		1.2571	0	3.5
		1,476 1 3,5		1.476	1	3.5
		1,3539 1 4,2		1.3539	1	4.2
		1,0465 1 3,5		1.0465	1	3.5
		1,2154 1 4,2		1.2154	1	4.2
		0,83358 1 4,7		0.83358	1	4.7
		1,5244 1 4,3		1.5244	1	4.3
		0,99139 1 2,6		0.99139	1	2.6
		1,7654 0 2,6		1.7654	0	2.6
		1,3994 0 3		1.3994	0	3
		0,83383 0 4		0.83383	0	4
		0,67067 1 4,1		0.67067	1	4.1
		1,1301 1 4,2		1.1301	1	4.2
		1,0385 1 4,1		1.0385	1	4.1
		1,1897 0 4		1.1897	0	4
		1,0474 0 3,5		1.0474	0	3.5
		1,2151 1 3,5		1.2151	1	3.5
		1,5296 0 3,9		1.5296	0	3.9
		1,0531 1 3,5		1.0531	1	3.5
		1,4471 1 2,9		1.4471	1	2.9
		0,67815 1 4,2		0.67815	1	4.2
		1,0806 1 4,7		1.0806	1	4.7
		0,93331 1 4,9		0.93331	1	4.9
		1,0002 1 6		1.0002	1	6
		1,1321 1 6		1.1321	1	6
		0,94707 0 6		0.94707	0	6
		0,65589 1 6		0.65589	1	6
		0,77019 1 4,8		0.77019	1	4.8
		0,71492 0 4,5		0.71492	0	4.5
		0,57246 1 4,9		0.57246	1	4.9
		0,5058 1 4,4		0.5058	1	4.4
		0,85351 1 4,8		0.85351	1	4.8
		0,65004 1 6		0.65004	1	6
		1,0588 1 6		1.0588	1	6
		0,66326 0 5,3		0.66326	0	5.3
		0,66759 1 5,1		0.66759	1	5.1
		0,64125 0 3,5		0.64125	0	3.5
		1,4386 0 4,8		1.4386	0	4.8
		0,70744 1 6		0.70744	1	6
		1,1098 1 6		1.1098	1	6
		0,6892 1 6		0.6892	1	6
		1,0085 0 3,5		1.0085	0	3.5
		0,62474 1 3,5		0.62474	1	3.5
		0,99102 1 6		0.99102	1	6
		0,8273 1 6		0.8273	1	6
		0,74471 1 4,5		0.74471	1	4.5
		0,74748 1 5,7		0.74748	1	5.7
		0,72781 1 5,9		0.72781	1	5.9
		0,73831 1 3,5		0.73831	1	3.5
		0,89928 1 4,9		0.89928	1	4.9
		1,782 0 3,5		1.782	0	3.5
		1,3804 1 6		1.3804	1	6
		1,203 1 5,3		1.203	1	5.3
		0,58529 1 5,2		0.58529	1	5.2
		0,65493 1 5,6		0.65493	1	5.6
		0,60186 1 5,2		0.60186	1	5.2
		0,62681 1 3,5		0.62681	1	3.5
		0,8559 1 5,1		0.8559	1	5.1
		0,49442 0 2,6		0.49442	0	2.6
		0,67719 1 5,2		0.67719	1	5.2
		0,56351 1 2,7		0.56351	1	2.7
		0,72637 0 4,3		0.72637	0	4.3
		1,0334 1 4,9		1.0334	1	4.9
		0,61447 1 3,5		0.61447	1	3.5
		2,63 1 4,4		2.63	1	4.4
		0,78495 0 4,6		0.78495	0	4.6
		1,0223 1 6		1.0223	1	6
		1,5363 1 5,7		1.5363	1	5.7
		2,6166 1 5,5		2.6166	1	5.5
		1,4647 0 5,4		1.4647	0	5.4
		1,3631 1 4,8		1.3631	1	4.8
		0,95855 1 4,8		0.95855	1	4.8
		1,0424 1 3,5		1.0424	1	3.5
		1,6208 1 4,8		1.6208	1	4.8
		0,90777 1 3,5		0.90777	1	3.5
		2,1761 0 3,5		2.1761	0	3.5
		1,2457 1 6		1.2457	1	6
		0,70689 1 5,2		0.70689	1	5.2
		1,0243 1 4,5		1.0243	1	4.5
		1,3929 0 3		1.3929	0	3
		0,88548 1 5,1		0.88548	1	5.1
		1,234 1 3,5		1.234	1	3.5
		2,1556 0 3,5		2.1556	0	3.5
		1,1702 0 3,5		1.1702	0	3.5
		1,0828 0 3,5		1.0828	0	3.5
		1,5823 1 3,5		1.5823	1	3.5
		0,58461 1 3,5		0.58461	1	3.5
		1,1568 0 3,5		1.1568	0	3.5
		1,0516 0 3,5		1.0516	0	3.5
		1,5286 1 4,4		1.5286	1	4.4
		1,0429 1 4,6		1.0429	1	4.6
		1,039 1 3,5		1.039	1	3.5
		1,0583 1 4,5		1.0583	1	4.5
		1,0084 1 4,2		1.0084	1	4.2
		0,57511 1 4,2		0.57511	1	4.2
		0,56826 0 3,5		0.56826	0	3.5
		0,60278 1 5,2		0.60278	1	5.2
		0,77027 1 4,1		0.77027	1	4.1
		1,0019 1 4,1		1.0019	1	4.1
		0,93711 1 4,1		0.93711	1	4.1
		0,73052 1 4,2		0.73052	1	4.2
		0,70739 1 4		0.70739	1	4
		1,1077 1 4		1.1077	1	4
		0,69724 1 4,3		0.69724	1	4.3
		0,74403 1 4,2		0.74403	1	4.2
		0,82334 1 4,4		0.82334	1	4.4
		0,71931 0 4,2		0.71931	0	4.2
		0,60257 0 4,2		0.60257	0	4.2
		0,71178 1 4,1		0.71178	1	4.1
		1,9371 0 4,7		1.9371	0	4.7
		0,93583 1 4,1		0.93583	1	4.1
		0,89555 1 3,5		0.89555	1	3.5
		1,0619 0 4,3		1.0619	0	4.3
		0,80163 0 4,2		0.80163	0	4.2
		0,86326 1 2,9		0.86326	1	2.9
		1,4328 1 4,7		1.4328	1	4.7
		1,0965 1 4,9		1.0965	1	4.9
		0,90116 1 4,7		0.90116	1	4.7
		0,80624 1 4,3		0.80624	1	4.3
		0,59419 0 3,5		0.59419	0	3.5
		0,97458 1 4,7		0.97458	1	4.7
		0,90111 1 4,6		0.90111	1	4.6
		0,57051 0 2,7		0.57051	0	2.7
		1,4102 1 4,3		1.4102	1	4.3
		0,87917 1 3,5		0.87917	1	3.5
		1,4736 0 3,5		1.4736	0	3.5
		1,159 1 4,2		1.159	1	4.2
		0,88427 1 6		0.88427	1	6
		1,1496 1 6		1.1496	1	6
		1,4661 1 6		1.4661	1	6
		1,5542 1 6		1.5542	1	6
		1,3234 1 6		1.3234	1	6
		1,0648 1 6		1.0648	1	6
		0,75274 0 6		0.75274	0	6
		0,73894 1 6		0.73894	1	6
		1,2108 0 6		1.2108	0	6
		0,7822 1 6		0.7822	1	6
		0,65081 1 6		0.65081	1	6
		0,93729 1 6		0.93729	1	6
		1,109 1 6		1.109	1	6
		0,937 0 3,5		0.937	0	3.5
		0,91063 1 6		0.91063	1	6
		1,0498 1 3,5		1.0498	1	3.5
		1,6014 0 3,5		1.6014	0	3.5
		2,3496 0 3,5		2.3496	0	3.5
		2,4331 0 4,1		2.4331	0	4.1
		1,1169 1 3,5		1.1169	1	3.5
		1,6384 1 3,5		1.6384	1	3.5
		1,9535 0 3,5		1.9535	0	3.5
		1,2422 1 4,7		1.2422	1	4.7
		1,1566 1 4,5		1.1566	1	4.5
		1,4907 1 3,5		1.4907	1	3.5
		1,4327 1 4,5		1.4327	1	4.5
		0,82664 1 4,6		0.82664	1	4.6
		0,93365 1 4,9		0.93365	1	4.9
		0,97202 1 4,3		0.97202	1	4.3
		0,8083 0 4,7		0.8083	0	4.7
		1,8425 0 2,7		1.8425	0	2.7
		1,1856 1 5		1.1856	1	5
		0,79914 1 4,4		0.79914	1	4.4
		1,0382 1 4,7		1.0382	1	4.7
		0,9699 1 4,6		0.9699	1	4.6
		1,1417 1 4,4		1.1417	1	4.4
		2,0986 1 4,6		2.0986	1	4.6
		1,1271 0 4,5		1.1271	0	4.5
		1,0642 0 3,5		1.0642	0	3.5
		1,0052 0 4,5		1.0052	0	4.5
		1,5446 1 4,3		1.5446	1	4.3
		2,1643 1 4,2		2.1643	1	4.2
		1,1435 1 5,2		1.1435	1	5.2
		0,61845 1 6		0.61845	1	6
		0,58499 1 6		0.58499	1	6
		0,93029 1 4,1		0.93029	1	4.1
		0,85207 1 4,4		0.85207	1	4.4
		0,78923 1 4,3		0.78923	1	4.3
		1,0547 1 3,7		1.0547	1	3.7
		1,2538 0 3,9		1.2538	0	3.9
		0,65187 1 4		0.65187	1	4
		0,67757 1 5,9		0.67757	1	5.9
		2,0234 1 3,5		2.0234	1	3.5
		0,68014 1 4,4		0.68014	1	4.4
		1,6615 1 3,5		1.6615	1	3.5
		0,64847 1 4		0.64847	1	4
		0,52789 1 3,5		0.52789	1	3.5
		0,66391 1 5,5		0.66391	1	5.5
		1,7973 1 3,5		1.7973	1	3.5
		1,2318 1 4,4		1.2318	1	4.4
		1,3381 1 3,6		1.3381	1	3.6
		1,211 1 3,9		1.211	1	3.9
		0,60616 1 3,8		0.60616	1	3.8
		2,1176 0 3,6		2.1176	0	3.6
		1,1932 0 3,8		1.1932	0	3.8
		1,0531 1 3,5		1.0531	1	3.5
		0,85827 1 4,8		0.85827	1	4.8
		1,6498 1 3,5		1.6498	1	3.5
		0,68265 0 4,1		0.68265	0	4.1
		0,76724 0 3,9		0.76724	0	3.9
		1,1458 1 3,5		1.1458	1	3.5
		1,4654 0 3,5		1.4654	0	3.5
		0,96651 1 4,1		0.96651	1	4.1
		1,032 1 4,4		1.032	1	4.4
		0,80428 1 6		0.80428	1	6
		1,0854 1 6		1.0854	1	6
		1,6093 1 3,9		1.6093	1	3.9
		0,92148 1 5		0.92148	1	5
		0,91281 1 6		0.91281	1	6
		0,7594 1 6		0.7594	1	6
		0,78599 1 6		0.78599	1	6
		1,2615 0 4,3		1.2615	0	4.3
		0,75098 1 6		0.75098	1	6
		1,0697 0 4,8		1.0697	0	4.8
		0,60252 1 4,4		0.60252	1	4.4
		0,57338 1 5,2		0.57338	1	5.2
		0,70855 0 4,8		0.70855	0	4.8
		0,79132 1 4,4		0.79132	1	4.4
		0,63547 1 5,5		0.63547	1	5.5
		0,66228 1 5,7		0.66228	1	5.7
		0,92499 1 3,5		0.92499	1	3.5
		1,9781 1 3,5		1.9781	1	3.5
		0,77069 1 6		0.77069	1	6
		1,3615 1 4,2		1.3615	1	4.2
		0,55793 1 4,2		0.55793	1	4.2
		1,2028 0 3,9		1.2028	0	3.9
		2,3436 1 3,8		2.3436	1	3.8
		0,84038 1 3,9		0.84038	1	3.9
		0,73082 1 3,5		0.73082	1	3.5
		0,85053 1 4,6		0.85053	1	4.6
		0,61011 1 4,4		0.61011	1	4.4
		2,6815 0 4,3		2.6815	0	4.3
		1,3323 1 3,7		1.3323	1	3.7
		0,56034 1 5,4		0.56034	1	5.4
		1,1305 1 4,1		1.1305	1	4.1
		0,78867 1 4,8		0.78867	1	4.8
		0,73395 1 4,4		0.73395	1	4.4
		1,0405 0 4,3		1.0405	0	4.3
		0,74897 1 5,1		0.74897	1	5.1
		0,62285 1 4,5		0.62285	1	4.5
		0,96818 0 3,5		0.96818	0	3.5
		0,70917 1 4,3		0.70917	1	4.3
		0,87396 0 4,5		0.87396	0	4.5
		0,59321 1 4,3		0.59321	1	4.3
		0,53216 1 4,2		0.53216	1	4.2
		0,73808 1 4,9		0.73808	1	4.9
		0,68777 0 4,2		0.68777	0	4.2
		0,98604 1 4,3		0.98604	1	4.3
		1,1026 1 3,7		1.1026	1	3.7
		0,73408 1 3,8		0.73408	1	3.8
		0,91552 0 4,1		0.91552	0	4.1
		0,77132 1 4,4		0.77132	1	4.4
		0,58135 1 4,3		0.58135	1	4.3
		0,8083 1 4,3		0.8083	1	4.3
		0,82661 1 3,5		0.82661	1	3.5
		0,86449 1 4,9		0.86449	1	4.9
		0,90922 1 4,5		0.90922	1	4.5
		0,83389 1 4,5		0.83389	1	4.5
		0,72693 0 4,3		0.72693	0	4.3
		0,84923 1 4,6		0.84923	1	4.6
		0,63034 1 5,9		0.63034	1	5.9
		0,61838 1 5,1		0.61838	1	5.1
		0,6979 0 4,3		0.6979	0	4.3
		1,3457 0 3,4		1.3457	0	3.4
		0,84022 1 3,5		0.84022	1	3.5
		0,70842 1 4,7		0.70842	1	4.7
		1,4801 0 3,5		1.4801	0	3.5
		0,77321 1 5		0.77321	1	5
		0,52198 0 4,9		0.52198	0	4.9
		0,66035 1 4,3		0.66035	1	4.3
		0,61622 1 4,5		0.61622	1	4.5
		0,63458 0 4,5		0.63458	0	4.5
		0,5628 1 4,3		0.5628	1	4.3
		0,67208 1 3,7		0.67208	1	3.7
		0,66399 1 5,2		0.66399	1	5.2
		0,90403 1 4,8		0.90403	1	4.8
		0,81541 0 4,5		0.81541	0	4.5
		0,51919 1 4,6		0.51919	1	4.6
		0,64474 1 4,6		0.64474	1	4.6
		0,5724 0 4,6		0.5724	0	4.6
		0,42844 1 4,7		0.42844	1	4.7
		0,83898 1 4		0.83898	1	4
		0,92893 1 3,9		0.92893	1	3.9
		1,2381 1 3,5		1.2381	1	3.5
		0,5277 1 5,4		0.5277	1	5.4
		1,6706 1 3,5		1.6706	1	3.5
		1,3576 1 4,6		1.3576	1	4.6
		0,61197 1 5,1		0.61197	1	5.1
		0,54498 1 5,7		0.54498	1	5.7
		0,74192 1 3,5		0.74192	1	3.5
		1,3878 0 4,2		1.3878	0	4.2
		0,63675 0 3,5		0.63675	0	3.5
		0,77046 1 4		0.77046	1	4
		0,63953 1 5,1		0.63953	1	5.1
		1,2874 1 3,5		1.2874	1	3.5
		0,53768 0 3,2		0.53768	0	3.2
		1,5632 1 5,4		1.5632	1	5.4
		0,88885 1 4,9		0.88885	1	4.9
		0,90641 1 5		0.90641	1	5
		0,51634 1 4,8		0.51634	1	4.8
		0,89814 0 3,5		0.89814	0	3.5
		0,83426 0 3,9		0.83426	0	3.9
		0,63118 1 5,1		0.63118	1	5.1
		0,49807 0 3,5		0.49807	0	3.5
		0,74636 1 3,8		0.74636	1	3.8
		0,59967 1 5,6		0.59967	1	5.6
		1,4094 0 3,5		1.4094	0	3.5
		1,2789 1 5		1.2789	1	5
		0,4796 1 5,5		0.4796	1	5.5
		0,54049 1 6		0.54049	1	6
		0,46845 1 6		0.46845	1	6
		0,60962 1 6		0.60962	1	6
		0,84729 1 6		0.84729	1	6
		0,7503 0 4,4		0.7503	0	4.4
		0,71496 0 3,5		0.71496	0	3.5
		0,52601 1 4		0.52601	1	4
		0,67842 1 5,1		0.67842	1	5.1
		0,62315 1 5,4		0.62315	1	5.4
		0,94073 1 5,2		0.94073	1	5.2
		0,48906 1 4,7		0.48906	1	4.7
		0,48933 1 4,6		0.48933	1	4.6
		0,51884 0 4,5		0.51884	0	4.5
		0,78334 0 4,7		0.78334	0	4.7
		0,60936 0 3,5		0.60936	0	3.5
		1,4905 0 3,5		1.4905	0	3.5
		0,90723 1 5,4		0.90723	1	5.4
		0,68753 1 5,3		0.68753	1	5.3
		0,79971 1 4,6		0.79971	1	4.6
		0,75173 1 4,8		0.75173	1	4.8
		0,76532 0 3,4		0.76532	0	3.4
		0,59773 1 5		0.59773	1	5
		1,1499 0 5,1		1.1499	0	5.1
		0,85064 1 5,1		0.85064	1	5.1
		0,7543 1 4,9		0.7543	1	4.9
		0,86367 0 3,8		0.86367	0	3.8
		0,87748 1 3,8		0.87748	1	3.8
		0,63163 1 6		0.63163	1	6
		0,48236 1 6		0.48236	1	6
		0,56196 1 6		0.56196	1	6
		0,53245 1 6		0.53245	1	6
		0,80196 1 4,8		0.80196	1	4.8
		0,54778 1 5,2		0.54778	1	5.2
		0,79339 1 4,4		0.79339	1	4.4
		0,53739 1 4,1		0.53739	1	4.1
		1,3564 0 3,9		1.3564	0	3.9
		2,4594 0 3,5		2.4594	0	3.5
		0,72701 1 3,9		0.72701	1	3.9
		1,0074 1 4		1.0074	1	4
		0,93939 0 3,9		0.93939	0	3.9
		0,65657 1 5,7		0.65657	1	5.7
		0,57902 1 5,4		0.57902	1	5.4
		0,72828 1 5,4		0.72828	1	5.4
		0,53052 1 5,3		0.53052	1	5.3
		0,53846 1 4,9		0.53846	1	4.9
		0,59208 1 5,1		0.59208	1	5.1
		0,55511 0 4,2		0.55511	0	4.2
		0,67798 0 3,5		0.67798	0	3.5
		0,58016 0 4,7		0.58016	0	4.7
		0,62818 1 3,5		0.62818	1	3.5
		1,2186 1 5,6		1.2186	1	5.6
		0,63324 1 5,2		0.63324	1	5.2
		0,80944 1 4,9		0.80944	1	4.9
		0,98871 1 5		0.98871	1	5
		0,68929 1 5,1		0.68929	1	5.1
		0,59064 0 5,4		0.59064	0	5.4
		0,51846 1 4,5		0.51846	1	4.5
		0,61211 1 5,5		0.61211	1	5.5
		1,1182 1 4,8		1.1182	1	4.8
		0,52589 0 4,8		0.52589	0	4.8
		0,50695 1 5		0.50695	1	5
		0,64577 1 6		0.64577	1	6
		0,95774 1 5,4		0.95774	1	5.4
		1,7573 1 2,4		1.7573	1	2.4
		1,606 1 4,3		1.606	1	4.3
		1,3283 0 4,5		1.3283	0	4.5
		1,5346 1 4,3		1.5346	1	4.3
		2,2594 1 2,5		2.2594	1	2.5
		2,0164 0 2,9		2.0164	0	2.9
		1,6773 1 4,3		1.6773	1	4.3
		1,2939 0 4,3		1.2939	0	4.3
		1,1059 1 4,3		1.1059	1	4.3
		1,4761 1 4,4		1.4761	1	4.4
		1,3024 1 4,5		1.3024	1	4.5
		1,19 1 4,4		1.19	1	4.4
		1,1026 1 4,4		1.1026	1	4.4
		1,3021 1 4,3		1.3021	1	4.3
		3,0382 0 2,6		3.0382	0	2.6
		1,5144 0 4,1		1.5144	0	4.1
		3,8738 0 2,5		3.8738	0	2.5
		1,4869 1 4,6		1.4869	1	4.6
		1,5356 1 4,5		1.5356	1	4.5
		1,4604 0 4,3		1.4604	0	4.3
		1,4935 0 2,4		1.4935	0	2.4
		0,96313 1 2,5		0.96313	1	2.5
		1,0175 1 3,5		1.0175	1	3.5
		2,2575 0 4,2		2.2575	0	4.2
		1,5961 0 2,7		1.5961	0	2.7
		1,0046 1 4,2		1.0046	1	4.2
		1,2056 1 4,4		1.2056	1	4.4
		1,071 1 2,6		1.071	1	2.6
		1,6358 1 4,3		1.6358	1	4.3
		1,5315 0 4,4		1.5315	0	4.4
		1,3686 1 4,5		1.3686	1	4.5
		1,3659 1 4,2		1.3659	1	4.2
		1,1204 1 4,6		1.1204	1	4.6
		1,1557 1 4,2		1.1557	1	4.2
		1,4247 1 4,5		1.4247	1	4.5
		1,2589 1 4,5		1.2589	1	4.5
		1,7917 1 2,5		1.7917	1	2.5
		2,4502 1 2,7		2.4502	1	2.7
		1,1627 1 2,7		1.1627	1	2.7
		1,9249 1 2,4		1.9249	1	2.4
		2,0993 0 2,5		2.0993	0	2.5
		1,1989 1 4,5		1.1989	1	4.5
		1,4554 0 2,6		1.4554	0	2.6
		1,6556 1 4,2		1.6556	1	4.2
		0,92051 1 4,4		0.92051	1	4.4
		1,3596 1 2,6		1.3596	1	2.6
		1,3889 0 4,4		1.3889	0	4.4
		1,3672 1 4,4		1.3672	1	4.4
		1,2839 1 2,4		1.2839	1	2.4
		1,1057 1 4,2		1.1057	1	4.2
		1,8429 1 4,5		1.8429	1	4.5
		1,0905 1 4,4		1.0905	1	4.4
		3,0681 0 2,5		3.0681	0	2.5
		1,3915 1 2,4		1.3915	1	2.4
		1,2946 1 2,5		1.2946	1	2.5
		1,1986 1 4,3		1.1986	1	4.3
		1,6914 0 2,6		1.6914	0	2.6
		1,1748 1 2,7		1.1748	1	2.7
		1,0955 1 4,4		1.0955	1	4.4
		1,4203 0 4,3		1.4203	0	4.3
		1,615 1 4,3		1.615	1	4.3
		1,4655 1 4,2		1.4655	1	4.2
		1,2456 1 4,3		1.2456	1	4.3
		1,3366 1 2,3		1.3366	1	2.3
		1,0009 1 5,6		1.0009	1	5.6
		1,1315 0 4,5		1.1315	0	4.5
		3,1567 0 2,7		3.1567	0	2.7
		1,1854 1 4,6		1.1854	1	4.6
		0,95906 1 5,6		0.95906	1	5.6
		1,0729 1 4,5		1.0729	1	4.5
		0,76232 1 4,5		0.76232	1	4.5
		1,0988 1 4,4		1.0988	1	4.4
		1,3051 0 4,2		1.3051	0	4.2
		1,1293 1 4,2		1.1293	1	4.2
		0,75763 1 4,4		0.75763	1	4.4
		1,0386 0 2		1.0386	0	2
		1,0278 1 5,2		1.0278	1	5.2
		1,0389 1 5,4		1.0389	1	5.4
		1,5308 1 5,4		1.5308	1	5.4
		2,7396 1 2,3		2.7396	1	2.3
		2,3018 0 2,8		2.3018	0	2.8
		1,4723 1 4,4		1.4723	1	4.4
		1,9131 0 4		1.9131	0	4
		2,755 1 2,8		2.755	1	2.8
		2,4974 1 2,7		2.4974	1	2.7
		1,5244 1 2,4		1.5244	1	2.4
		1,0473 1 4,2		1.0473	1	4.2
		1,3371 0 4,3		1.3371	0	4.3
		1,2511 1 2,9		1.2511	1	2.9
		1,1435 0 2,5		1.1435	0	2.5
		1,3235 1 4,4		1.3235	1	4.4
		1,1194 1 3		1.1194	1	3
		1,044 1 4,3		1.044	1	4.3
		1,2222 1 5,3		1.2222	1	5.3
		1,1564 0 4,1		1.1564	0	4.1
		1,7218 0 4,4		1.7218	0	4.4
		1,2291 1 4,4		1.2291	1	4.4
		1,1363 1 4,4		1.1363	1	4.4
		1,1894 1 4,4		1.1894	1	4.4
		1,3153 1 4,2		1.3153	1	4.2
		0,8977 1 3,5		0.8977	1	3.5
		1,732 1 2,3		1.732	1	2.3
		1,1516 1 4,5		1.1516	1	4.5
		1,4911 0 4,3		1.4911	0	4.3
		1,3891 1 2,5		1.3891	1	2.5
		1,3617 1 4,5		1.3617	1	4.5
		3,5511 0 4,2		3.5511	0	4.2
		1,3781 1 4,5		1.3781	1	4.5
		1,0839 1 4,5		1.0839	1	4.5
		1,3762 1 4,4		1.3762	1	4.4
		1,7123 1 2,4		1.7123	1	2.4
		1,3626 1 4,5		1.3626	1	4.5
		1,1588 1 4,5		1.1588	1	4.5
		1,523 0 4,3		1.523	0	4.3
		1,0629 1 4,6		1.0629	1	4.6
		1,0887 1 4,5		1.0887	1	4.5
		1,3614 1 4,5		1.3614	1	4.5
		1,3558 1 4,6		1.3558	1	4.6
		1,281 1 4,4		1.281	1	4.4
		1,2991 1 4,4		1.2991	1	4.4
		0,99926 1 4,6		0.99926	1	4.6
		1,1504 0 4,7		1.1504	0	4.7
		1,1527 1 1		1.1527	1	1
		1,0478 1 4,3		1.0478	1	4.3
		1,8119 1 4,1		1.8119	1	4.1
		2,3251 0 2,5		2.3251	0	2.5
		1,0424 1 4,4		1.0424	1	4.4
		1,1369 0 1,2		1.1369	0	1.2
		1,6169 1 2,6		1.6169	1	2.6
		1,5626 1 4,2		1.5626	1	4.2
		1,5391 0 4,5		1.5391	0	4.5
		1,2239 0 4,3		1.2239	0	4.3
		1,4799 1 2,5		1.4799	1	2.5
		1,4146 1 4,4		1.4146	1	4.4
		1,9107 1 2,6		1.9107	1	2.6
		1,3917 0 4,3		1.3917	0	4.3
		1,1536 1 4,6		1.1536	1	4.6
		1,1833 1 4,5		1.1833	1	4.5
		1,1387 1 4,6		1.1387	1	4.6
		1,3214 1 4,5		1.3214	1	4.5
		1,3347 1 4,5		1.3347	1	4.5
		1,2046 0 4,5		1.2046	0	4.5
		1,2578 1 4,5		1.2578	1	4.5
		2,4247 0 2,6		2.4247	0	2.6
		2,0726 1 2,5		2.0726	1	2.5
		1,4077 1 4,7		1.4077	1	4.7
		1,4648 0 4,6		1.4648	0	4.6
		1,1136 1 4,8		1.1136	1	4.8
		1,4011 1 4,5		1.4011	1	4.5
		1,3119 1 4,3		1.3119	1	4.3
		0,95224 1 4,3		0.95224	1	4.3
		0,93595 1 4,7		0.93595	1	4.7
		1,0636 1 4,6		1.0636	1	4.6
		1,2406 0 4,6		1.2406	0	4.6
		1,1952 1 4,5		1.1952	1	4.5
		1,0475 1 4,5		1.0475	1	4.5
		1,3424 0 4,6		1.3424	0	4.6
		1,4408 1 4,5		1.4408	1	4.5
		0,92611 1 4,6		0.92611	1	4.6
		1,6422 1 4,4		1.6422	1	4.4
		1,5704 0 1,8		1.5704	0	1.8
		1,2772 1 4,2		1.2772	1	4.2
		1,5656 0 4,4		1.5656	0	4.4
		1,2369 1 4,5		1.2369	1	4.5
		1,0652 1 4,5		1.0652	1	4.5
		1,0617 1 4,4		1.0617	1	4.4
		1,1315 1 4,4		1.1315	1	4.4
		1,2065 1 4,3		1.2065	1	4.3
		1,1884 1 4,4		1.1884	1	4.4
		1,3091 1 2,5		1.3091	1	2.5
		1,3757 1 4,4		1.3757	1	4.4
		1,3506 0 2,3		1.3506	0	2.3
		1,1958 1 4,2		1.1958	1	4.2
		1,2996 0 4,6		1.2996	0	4.6
		1,0323 1 4,4		1.0323	1	4.4
		0,89671 1 4,1		0.89671	1	4.1
		1,2779 1 4,4		1.2779	1	4.4
		0,92924 1 4,4		0.92924	1	4.4
		1,1734 1 4,3		1.1734	1	4.3
		1,1123 1 4,3		1.1123	1	4.3
		1,8046 1 4,3		1.8046	1	4.3
		1,5289 1 4,3		1.5289	1	4.3
		1,3031 0 4,4		1.3031	0	4.4
		1,5246 1 2,5		1.5246	1	2.5
		1,2488 1 4,5		1.2488	1	4.5
		1,1641 1 4,7		1.1641	1	4.7
		1,5541 1 2,7		1.5541	1	2.7
		1,6174 1 4,1		1.6174	1	4.1
		1,18 1 4,3		1.18	1	4.3
		1,2062 1 4,5		1.2062	1	4.5
		1,3416 0 2,4		1.3416	0	2.4
		1,0542 1 4,4		1.0542	1	4.4
		0,94826 0 2,7		0.94826	0	2.7
		1,1268 1 4,5		1.1268	1	4.5
		1,1624 1 4,4		1.1624	1	4.4
		0,91422 1 4,1		0.91422	1	4.1
		1,1357 1 4,4		1.1357	1	4.4
		1,2654 0 4,3		1.2654	0	4.3
		1,0453 1 4,4		1.0453	1	4.4
		0,87147 1 4,4		0.87147	1	4.4
		0,65913 1 4,5		0.65913	1	4.5
		0,82762 0 3,5		0.82762	0	3.5
		1,0879 0 4,5		1.0879	0	4.5
		0,73754 1 3,5		0.73754	1	3.5
		0,83699 1 3,5		0.83699	1	3.5
		0,80284 1 5,1		0.80284	1	5.1
		1,3331 0 3,5		1.3331	0	3.5
		0,86798 1 5,5		0.86798	1	5.5
		0,89138 0 4		0.89138	0	4
		1,3064 1 3,5		1.3064	1	3.5
		0,66878 1 5,1		0.66878	1	5.1
		0,81727 1 5,1		0.81727	1	5.1
		0,59928 0 3,5		0.59928	0	3.5
		1,116 1 4,8		1.116	1	4.8
		0,83113 0 4,7		0.83113	0	4.7
		0,71354 0 3,5		0.71354	0	3.5
		0,60976 1 4,9		0.60976	1	4.9
		0,59388 1 3,5		0.59388	1	3.5
		0,81456 1 5		0.81456	1	5
		0,51195 0 4,8		0.51195	0	4.8
		0,55754 1 4,8		0.55754	1	4.8
		0,62292 1 5		0.62292	1	5
		0,57219 1 4,9		0.57219	1	4.9
		0,6285 0 4,8		0.6285	0	4.8
[truncated: 10,520 more rows]

## Sheet: Experiment 2b (Figure 3 & 4)
mratio	vratio	bound		rt	cor	cj
-0.0181695	0.0322368	1.22649		1.983	1	6
0.126954	0.0483664	1.37248		2.644	0	5
0.928741	0.372908	1.59115		1.652	0	5
0.829158	0.582326	0.938459		1.84	0	3
0.864787	0.847739	1.71418		1.819	1	5
0.461429	0.201107	1.44781		1.695	1	5
0.550402	0.371289	1.06576		1.654	1	4
0.55461	0.397708	1.1773		1.294	1	4
0.480618	0.161056	1.55838		1.508	1	5
0.418286	0.361712	1.21331		0.892	1	5
0.642865	0.318265	1.52465		1.599	1	5
-0.104514	0.0241967	1.23869		0.939	1	6
0.614441	0.550661	1.33359		2.69	1	5
0.691746	0.605585	1.43918		2.425	1	5
0.630452	0.280862	1.20748		1.637	1	5
0.333209	0.273479	1.20576		0.96	1	5
0.428326	0.260304	1.49085		1.272	0	5
0.310446	0.328571	1.11028		0.821	1	5
0.470212	1.24112	1.56725		1.331	0	5
0.446816	0.20116	1.42514		0.887	1	5
0.477558	0.452789	1.45381		1.054	0	5
0.169369	0.147875	1.09568		1.063	1	5
0.59731	0.521972	1.45684		1.738	1	5
0.588077	0.657961	1.18769		2.382	1	5
0.866989	0.331356	1.31202		1.179	1	5
0.260694	0.348538	1.21261		1.032	1	5
0.852579	0.732464	1.30024		0.863	1	5
1.13768	0.841957	1.37632		1.08	0	5
0.628709	0.2624	1.16399		0.895	1	5
0.445148	0.23904	1.09978		1.467	0	5
0.711415	0.543566	1.48958		0.949	1	5
0.337286	0.543882	0.860915		1.23	0	5
0.399212	0.330311	1.46626		1.036	1	5
0.678568	0.461898	1.75252		0.897	1	5
0.675995	0.368955	1.49034		0.946	0	5
0.560789	0.387625	1.136		1.158	1	4
0.730437	1.05749	1.52377		0.91	1	5
0.732889	0.548163	1.39483		0.921	1	5
0.401401	0.464362	1.29863		0.774	1	5
0.909919	0.783264	1.15983		1.328	1	5
0.0575964	0.208086	1.12282		0.929	1	5
0.444657	0.25437	1.20732		0.741	1	5
1.06795	0.767667	1.00324		0.917	1	5
0.739225	0.51739	0.819422		0.836	1	5
0.982385	0.5821	1.10093		0.756	1	5
0.281798	0.380845	1.23026		0.951	0	5
0.78907	0.691137	1.37783		0.784	0	4
0.244034	0.472741	1.27785		1.054	1	5
0.445152	0.250533	1.20563		0.912	0	5
0.389681	0.144671	1.4881		0.767	1	5
0.847823	0.49524	1.23111		1.02	1	5
0.478076	0.187158	1.16011		0.914	1	4
1.0003	0.47507	0.995484		0.792	1	5
0.958422	0.685145	1.03018		1.178	1	5
0.636978	0.489878	1.79815		0.755	1	4
0.406393	0.334353	1.05446		0.636	1	5
0.321546	0.0433488	0.86867		0.582	1	5
0.307419	0.186671	1.01514		1.815	0	5
1.20126	0.554348	1.24892		0.725	1	5
0.237526	0.245276	0.95364		0.777	1	4
0.545101	0.0576357	1.45184		1.386	0	5
1.1028	0.937704	1.53944		0.723	1	5
0.651613	0.560013	0.913011		0.719	1	4
0.828275	0.875231	1.25337		1,2 1	4
0.770725	0.60789	0.965952		0.799	1	4
1.09068	0.328036	1.27293		1.036	1	5
0.658495	0.326372	1.41013		1.137	1	4
0.727004	0.837168	1.64496		1.039	0	5
0.705111	0.548649	1.63424		0.938	0	4
0.428463	0.168914	0.97858		1.045	1	4
1.03986	0.518686	1.2132		0.73	0	4
0.56358	0.426754	1.14341		0.633	1	5
0.147145	0.0085558	1.01302		0.78	0	4
0.518727	0.291157	1.60484		0.996	1	4
0.405313	0.0768996	1.66694		0.983	0	4
0.597488	0.512854	1.41039		0.901	1	4
0.864226	0.657646	1.18863		1.004	1	4
0.684361	0.518892	1.5174		0.772	1	4
0.981242	0.584531	1.25184		0.689	1	5
1.07483	0.412832	1.11122		0.736	1	4
0.469359	0.452563	1.37843		0.793	0	4
0.379167	0.300774	0.953414		0.839	1	4
0.108691	0.194475	1.35152		0.972	1	4
0.566507	0.317941	1.04195		0.762	1	4
0.429542	0.510805	1.28637		0.959	1	4
0.623041	0.214392	1.07697		0,9 1	4
0.210873	0.00967419	0.934142		0.882	1	4
0.610558	0.110555	1.04799		0.691	1	4
0.866075	0.525849	1.5537		0.693	1	4
0.685075	0.464653	1.26321		1.717	1	4
0.826557	0.647273	1.31275		0.671	1	4
0.477039	0.495963	1.56702		1.368	1	4
0.985837	0.446003	1.00539		0.663	0	4
0.605493	0.472386	1.15663		0.744	1	4
0.800619	0.46675	1.41721		0.531	1	4
0.708678	0.634494	1.22431		0.893	1	4
				0.687	1	4
				0.517	1	4
				0.797	1	4
				0.642	0	5
				0.651	0	5
				0.709	0	4
				0.731	1	4
				0.624	1	5
				0.592	0	5
				0.711	0	5
				0.727	1	5
				0.564	1	5
				0.559	1	4
				0.582	1	5
				0.565	0	5
				1.214	1	5
				0.975	0	5
				0.46	1	5
				0.681	1	5
				0.374	1	5
				0.725	0	5
				0.416	0	5
				0.628	0	5
				1.598	1	2
				0.502	1	5
				0.685	1	5
				0.755	1	5
				0.637	1	4
				0.644	1	4
				0.493	1	4
				1.219	0	4
				0.815	1	4
				0.788	1	4
				0.697	1	4
				0.658	1	5
				0.767	1	4
				0.505	0	4
				0.307	1	4
				1.278	0	4
				0.376	1	4
				0.947	1	4
				0.72	0	4
				0.706	1	4
				0.775	0	4
				1.068	1	4
				0.953	1	4
				0.737	1	4
				1.067	1	4
				0.903	1	4
				0.783	1	4
				0.847	1	4
				0.763	0	4
				1.428	1	4
				0.533	0	4
				0.441	0	4
				0.477	0	4
				0.349	0	4
				0.341	1	4
				0.524	0	4
				0.556	1	4
				0.443	1	4
				0.55	0	4
				0.763	1	5
				0.84	1	4
				0.774	1	4
				1.093	1	4
				0.86	0	4
				0.518	1	4
				0.541	1	4
				1.025	1	5
				0.509	0	5
				0.476	0	5
				0.941	1	4
				0.473	0	4
				0.588	1	5
				0.794	1	5
				0.789	0	5
				0.57	1	5
				1.356	1	4
				0.789	1	4
				1.158	1	4
				0.757	1	5
				0.596	1	4
				0.663	0	4
				1.375	1	5
				0.625	1	5
				0.914	1	5
				0.876	1	5
				0.671	1	5
				0.515	1	5
				1.35	0	5
				0.954	1	5
				1.001	0	5
				0.939	0	5
				0.752	1	5
				0.485	0	5
				0.987	1	5
				0.597	1	5
				0.877	0	5
				1.075	1	5
				0.618	1	5
				0.575	0	5
				0.66	1	5
				0.757	0	5
				0.521	1	5
				0.532	1	5
				0.546	1	5
				0.493	1	5
				0.639	0	5
				0.53	0	5
				1.232	1	5
				0.788	1	3
				0.585	1	5
				0.48	1	5
				0.648	1	5
				0.565	1	5
				0.538	1	5
				0.601	0	5
				0.476	1	5
				0.581	1	5
				0.463	1	5
				0.459	0	5
				0.728	0	5
				0.449	1	5
				0.559	1	5
				0.883	0	5
				0.415	1	5
				0.454	1	5
				0.449	1	5
				0.531	0	5
				0.588	1	5
				1.411	1	5
				0.509	0	5
				0.421	1	5
				0.499	0	5
				0.616	0	5
				0.67	1	5
				0.564	1	3
				0.558	0	5
				0.986	0	5
				0.869	0	5
				0.664	1	5
				1.003	1	5
				0.53	1	5
				0.457	1	3
				0.787	0	5
				0.533	1	5
				0.869	0	5
				0.894	1	5
				0.658	1	5
				1.099	1	3
				0.509	1	5
				0.652	1	5
				0.822	1	4
				0.937	1	4
				0.591	1	4
				0.971	1	4
				0.589	1	4
				0.624	0	4
				0.571	1	4
				0.603	1	4
				0.505	0	4
				0.648	1	4
				0.526	1	4
				0.351	1	4
				0.517	1	4
				0.434	1	4
				0.404	1	4
				0.429	1	4
				0.445	0	4
				1.015	0	4
				0.767	1	3
				0.472	0	4
				0.448	1	4
				0.45	1	4
				0.591	1	4
				0.524	1	4
				0.359	1	4
				0.417	0	4
				0.681	1	4
				0.779	1	4
				0.554	0	4
				0.664	1	4
				0.578	1	4
				0.726	1	4
				0.527	0	4
				0.473	0	4
				0.441	1	3
				0.501	0	4
				0.695	1	3
				1.025	1	3
				0.636	1	4
				0.609	0	3
				0.506	1	3
				0.666	0	4
				0.525	1	4
				0,7 0	4
				0.597	1	4
				0.662	0	3
				0.422	0	4
				0.745	1	4
				0.647	1	4
				0.497	1	4
				0.645	1	4
				0.632	0	4
				0.495	1	4
				0.497	1	4
				0.558	1	4
				0.468	0	4
				0.389	0	4
				0.472	0	4
				0.99	1	4
				0.605	1	4
				0.528	1	4
				0.456	1	4
				0.493	1	4
				0.555	0	4
				0.545	1	4
				0.588	1	4
				0.487	1	4
				0.546	1	4
				0,7 1	4
				0.499	0	4
				0.611	0	4
				0.51	1	4
				1.246	1	4
				0.644	1	4
				0.343	1	4
				0.452	1	4
				0.547	1	4
				0.985	0	4
				0.847	1	4
				0.676	1	4
				0.449	1	4
				0.769	0	4
				0.689	1	4
				0.688	0	4
				0.749	0	4
				0.459	1	3
				0.575	0	4
				0.573	1	4
				0.589	1	4
				0.942	1	4
				0.552	0	4
				0.607	0	4
				0.555	1	4
				0.821	1	4
				0.729	1	4
				0.953	1	4
				0.684	0	4
				0.636	1	4
				0.651	1	4
				0.779	1	4
				0.728	0	4
				0.84	1	4
				0.54	1	4
				0.531	1	6
				1.283	1	4
				0.495	0	4
				0.607	1	4
				0.65	1	4
				0.589	1	4
				0.451	1	4
				0.816	1	4
				0.567	1	4
				0.526	0	4
				0.585	1	4
				0.892	1	4
				0.559	1	4
				0.628	1	4
				0.527	0	4
				0.916	0	4
				0.509	1	3
				0.635	1	4
				0.592	1	4
				0.884	0	3
				0.47	1	4
				1.176	1	4
				0.704	1	3
				0.938	1	4
				0.77	1	4
				0.959	0	4
				0.654	0	3
				0.635	1	4
				0.757	0	4
				1.074	0	4
				1.388	0	4
				0.929	1	4
				0.915	1	4
				0.974	1	4
				0.893	1	4
				0.494	1	4
				0.684	1	4
				0.54	1	4
				0.532	0	4
				0.732	1	4
				0.673	1	4
				1.142	0	4
				0.55	1	4
				0.832	1	5
				1.469	0	4
				0.631	0	4
				1.157	0	6
				1.193	1	4
				1.274	0	4
				0.788	1	5
				0.649	1	4
				0.844	1	4
				0.97	0	4
				1.104	1	5
				0.98	0	5
				0.636	1	5
				0.633	1	5
				0.855	1	5
				0.555	1	5
				0.614	1	5
				0.548	1	5
				0.529	1	5
				0.529	1	5
				0.65	0	5
				0.499	1	5
				0.555	0	5
				0.953	0	5
				0.724	0	5
				1.115	1	4
				0.514	1	5
				0.582	1	5
				0.454	1	5
				0.754	0	5
				0.482	1	4
				0.394	0	5
				0.699	1	5
				1.827	1	5
				0.569	1	5
				0.646	1	5
				0.387	0	5
				0.827	1	5
				0.476	0	5
				0.61	0	5
				0.718	0	5
				0.492	1	5
				0.382	1	5
				0.75	1	5
				0.544	1	5
				0.533	1	5
				0.31	1	5
				0.581	1	5
				0.487	1	5
				0.815	1	5
				0.595	0	5
				0.566	1	5
				0.678	1	5
				1.177	1	6
				0.515	0	5
				0.611	1	4
				0.456	1	4
				0.535	1	4
				0.607	1	4
				0.88	1	4
				0.581	1	4
				0.583	1	4
				0.544	1	4
				0.526	1	4
				0.692	1	4
				0.613	1	5
				0.725	1	4
				0.561	1	4
				0.77	1	4
				0.584	1	4
				0.557	1	4
				0.46	0	4
				0.484	0	4
				0.739	1	4
				0.668	0	4
				0.414	1	4
				0.423	1	4
				0.814	0	4
				0.407	1	4
				0.665	1	4
				1.135	0	4
				0.451	1	4
				0.499	1	4
				0.638	1	4
				0.748	1	4
				0.561	0	4
				0.493	1	4
				0.695	1	4
				0.572	1	4
				0.512	0	4
				0.723	1	4
				0.717	0	4
				0.62	1	4
				0.521	1	4
				0.634	1	4
				0.558	1	4
				1.131	0	4
				0.609	0	4
				0.483	1	4
				0.534	1	4
				0.615	1	4
				0.763	0	4
				0.738	0	4
				3.684	1	5
				1.632	1	3
				0.771	1	4
				1.436	1	6
				1.202	1	4
				0.947	1	5
				1.003	1	5
				0.524	1	4
				0.649	1	3
				1.125	1	5
				0.846	1	3
				0.727	1	5
				0.639	1	5
				1.129	0	5
				1.087	0	5
				0.632	1	5
				1.052	1	5
				1.212	0	5
				3.361	0	6
				0.729	1	5
				0.57	1	2
				0.554	1	2
				1.037	0	5
				0.642	1	5
				0.553	1	2
				1.483	1	5
				1.297	1	2
				0.893	0	5
				0.848	1	5
				0.85	0	5
				0.672	1	5
				0.768	1	5
				0.919	1	6
				1.432	1	6
				1.016	0	5
				1.081	1	6
				0.786	1	5
				0.53	1	5
				1.306	1	6
				0.95	0	5
				0.581	1	5
				0.767	1	5
				1.043	1	5
				0.611	1	5
				0.69	1	5
				0.896	0	3
				0.756	0	5
				0.657	1	5
				0.65	1	5
				1.359	1	5
				1.191	1	5
				1.688	1	3
				0.632	1	5
				0.791	1	5
				0.63	1	5
				0.758	1	5
				1.543	1	5
				0.729	0	4
				0.778	1	5
				0.745	1	6
				0.541	1	5
				0.566	1	5
				0.657	1	5
				0.687	1	5
				1.243	1	5
				0.555	0	5
				0.857	0	5
				0.579	1	5
				0.893	0	5
				1.606	1	6
				0.647	1	6
				0.955	0	5
				1.013	1	5
				0.53	1	5
				0.354	0	5
				0.477	1	5
				0.354	0	5
				0,4 0	5
				0.454	1	5
				0.377	1	5
				0.598	1	5
				0.534	0	5
				0.654	0	6
				0.612	1	5
				0.574	1	6
				0,9 0	5
				0.587	1	5
				0.79	1	5
				1.048	1	5
				0.534	1	5
				0.699	0	5
				0.292	1	5
				1.296	1	5
				0.711	1	5
				0.737	0	5
				1.314	1	5
				0.794	1	4
				0.62	1	4
				0.529	0	5
				0.63	1	5
				0.879	0	5
				0.919	1	5
				0.937	1	6
				0.722	1	5
				0.985	1	5
				0.721	1	5
				1.248	1	5
				0.558	1	5
				3.301	0	3
				2.111	0	5
				0.829	0	5
				0.529	1	5
				0.643	1	5
				0.611	1	5
				0.57	1	5
				0.509	1	5
				0.539	0	3
				0.675	1	5
				0.744	1	6
				0.527	1	4
				0.562	0	5
				0.57	1	4
				0.342	1	5
				0.253	1	5
				0.531	1	5
				0.558	1	6
				0.414	0	6
				3.242	0	3
				1.261	1	3
				1.246	1	3
				0.792	1	4
				1.006	1	5
				1.246	0	2
				0.778	1	4
				0.505	0	4
				0.459	1	4
				0.354	1	4
				0.371	0	4
				0.423	0	4
				0.613	1	4
				0.522	0	4
				0.447	1	4
				0.275	1	4
				0.756	1	4
				0.648	1	5
				0.617	0	5
				0.608	1	6
				0.586	1	4
				0.938	0	4
				0.881	1	4
				0.523	1	4
				0.498	1	5
				0.54	1	4
				0.731	0	3
				0.563	1	5
				0.638	0	5
				0.437	0	3
				0.566	1	5
				0.664	1	5
				0.524	1	5
				0.387	1	5
				0.581	0	5
				0.528	1	5
				0.51	0	5
				0.385	0	4
				0.379	0	5
				0.361	1	5
				0.52	1	5
				0.573	1	5
				0.563	1	5
				0.531	1	5
				0.471	1	5
				0.508	1	5
				0.553	1	5
				0.503	1	5
				0.533	1	5
				0.502	1	5
				0.514	1	5
				0.451	1	5
				0.469	0	5
				0.753	1	5
				0.492	1	5
				0.59	0	5
				0.441	1	5
				0.542	1	5
				0.561	0	5
				0.935	0	5
				0.962	1	5
				0.705	0	5
				0.483	1	5
				0.697	0	5
				0,6 1	5
				0.646	1	5
				0.699	0	5
				0.547	1	5
				0.593	0	6
				0.44	0	5
				0.736	0	4
				0.677	1	5
				0.597	1	5
				1.201	1	5
				1.336	1	5
				1.36	1	5
				0.915	0	5
				1.49	0	4
				0.731	1	4
				1.384	1	4
				0.547	1	4
				1.789	1	4
				1.049	1	4
				0.716	1	4
				1.572	0	4
				0.95	1	4
				0.902	1	6
				1.511	1	5
				1.571	1	4
				1.153	0	5
				0.978	1	5
				1.051	1	5
				1.671	0	5
				1.045	1	5
				0.338	0	5
				1.229	0	5
				0.846	1	5
				0.934	1	5
				1.365	1	5
				0.852	1	5
				1.504	1	5
				1.404	0	5
				3.905	0	5
				2.603	0	5
				0.859	0	5
				1.159	1	5
				1.174	0	5
				0.753	1	5
				1.781	0	5
				0.528	1	5
				0.475	1	5
				0.711	0	5
				0.49	1	5
				1.821	1	5
				1.58	1	5
				1.12	0	4
				1.146	1	5
				0.476	0	2
				0.624	1	4
				0.556	1	5
				0.533	0	5
				0.512	1	5
				0.578	1	6
				0.544	1	4
				0.39	1	5
				0.534	1	5
				0.63	1	5
				0.59	1	6
				0.591	1	4
				0.56	1	4
				0.527	1	5
				0.55	1	5
				0.489	1	6
				0.482	1	4
				0.433	1	5
				0.604	1	4
				0.477	1	5
				0.693	1	4
				0.668	1	4
				0.574	1	6
				0.669	1	4
				0.607	0	4
				0.723	0	5
				0.606	1	4
				0.635	1	5
				0.685	0	4
				0.665	1	4
				0,6 1	4
				0.502	0	4
				0.709	0	4
				1.04	1	4
				0.68	0	4
				0.601	1	4
				0.543	1	4
				0.954	0	4
				0.507	1	4
				0.534	1	4
				0.505	1	4
				0.604	1	4
				0.57	1	4
				0.509	1	4
				0.764	1	5
				0.579	1	4
				0.606	1	4
				0.575	0	4
				0.489	1	4
				1.08	0	5
				0.771	1	5
				0.809	0	5
				0.466	0	4
				0.927	1	4
				1.461	0	5
				0.929	1	4
				0.618	1	4
				0.204	0	4
				0.956	1	4
				0.66	1	4
				0.855	1	4
				0.511	1	4
				0.834	0	4
				0.834	1	4
				0.467	1	4
				0.666	0	4
				0.519	1	4
				0.615	1	4
				0.553	0	4
				0.444	1	4
				0.566	0	4
				0.774	1	4
				0.748	1	4
				0.316	1	4
				0.649	0	4
				0.558	1	4
				0.356	1	4
				2.735	1	4
				0.587	1	4
				1.718	0	4
				0.585	1	4
				2.91	1	4
				0.685	1	4
				0.781	1	4
				1.765	1	5
				2.515	1	5
				0.498	1	5
				0.681	0	4
				0.442	1	4
				1.006	1	4
				0.435	1	4
				0.46	1	4
				0.482	0	4
				0.432	1	4
				0.569	1	4
				0.436	0	4
				0.734	1	4
				0.476	0	4
				0.616	1	4
				0.206	1	4
				0.521	0	4
				0.632	0	4
				0.51	1	4
				0.656	0	4
				1.138	1	4
				0.866	1	4
				0.96	0	4
				1.084	1	4
				0.784	1	4
				1.012	0	4
				0.745	1	4
				0.937	1	4
				0.474	1	4
				0.51	1	4
				0.519	1	4
				0.666	1	4
				3.59	1	5
				1.556	1	5
				0.907	0	5
				0.945	0	5
				0.857	1	4
				1.342	1	4
				0.682	1	4
				0.663	0	4
				0.986	1	4
				1.128	1	4
				1.726	1	4
				0.889	1	5
				0.674	1	4
				0.603	1	4
				0.607	1	4
				0.698	1	4
				1.008	0	4
				3.356	0	5
				2.741	1	5
				2.559	0	5
				0.888	1	5
				0.707	0	5
				1.101	1	5
				0.89	1	5
				1.314	1	6
				0,9 1	6
				0.471	0	6
				0.72	0	6
				0.869	0	6
				0.446	1	6
				0.51	0	6
				0.672	0	6
				0.464	1	6
				0.446	0	6
				0.428	1	6
				1.206	1	6
				0.552	1	6
				0.444	1	6
				0.526	0	6
				0.459	1	6
				0.672	0	6
				1.074	1	5
				0.651	1	5
				0.854	1	5
				0.789	1	5
				0,6 1	5
				1.845	0	5
				0.726	0	5
				0.526	1	5
				0.674	0	5
				1.597	1	5
				1.103	1	5
				0.866	1	5
				0.905	1	5
				0.839	1	5
				0.688	1	5
				0.689	1	5
				0.821	1	5
				0.875	1	5
				0.773	1	5
				0.679	1	5
				0.947	1	5
				0.785	1	5
				0.549	1	5
				0.514	1	5
				0.936	1	5
				0.805	0	5
				0.648	1	5
				1.147	1	5
				0.824	1	5
				0.867	1	5
				0.87	1	5
				0.622	1	5
				0.634	0	5
				0.66	1	5
				0.745	0	5
				1.065	1	5
				1.064	0	5
				0.573	1	5
				0.796	0	5
				0.567	1	5
				1.973	0	5
				1.048	1	5
				0.698	1	6
				1.312	1	6
				0.401	1	6
				0.945	1	6
				0.994	0	6
				0.615	1	6
				0.946	1	5
				0.803	1	5
				0.83	0	5
				0.631	1	5
				0.998	1	5
				0.757	1	5
				0.666	1	5
				0.662	1	5
				0.602	1	5
				0.937	1	5
				0.89	0	5
				0.787	1	5
				0.73	1	5
				0.856	1	5
				1.027	1	4
				0.78	1	5
				0.769	1	6
				0.781	0	6
				0,8 1	4
				1.168	1	4
				0.678	1	5
				0.72	1	3
				0.634	1	6
				0.921	1	5
				0.663	1	4
				1.084	0	4
				0.598	0	4
				1.462	1	4
				0.649	1	5
				1.662	0	4
				0.583	1	4
				0.507	0	5
				0.825	1	4
				0.807	1	4
				0.596	0	4
				0.602	1	4
				0.599	0	4
				0.864	0	4
				0.834	0	4
				1.866	1	3
				1.877	1	5
				1.647	0	4
				2.046	1	5
				1.159	1	5
				0.915	1	1
				2.289	1	2
				0.847	1	4
				1.967	1	6
				1.42	1	4
				1.111	1	4
				1.249	1	6
				1.199	1	4
				0.971	1	3
				0.703	1	2
				0.863	1	5
				1.146	1	6
				0.605	1	6
				1.402	1	2
				0.814	1	3
				1.108	1	5
				0.778	1	5
				1.221	1	4
				1.349	1	4
				0.939	1	4
				0.807	1	5
				1.426	1	4
				1.025	0	2
				0.855	0	5
				0.946	1	5
				1.379	0	6
				1.446	1	4
				1.255	1	5
				0.921	1	5
				1.797	1	5
				0.984	1	2
				1.157	1	3
				1.081	1	5
				0.942	1	4
				0.833	0	2
				0.779	1	6
				0.978	0	4
				1.199	1	2
				1.465	1	4
				1.25	1	5
				1.063	1	5
				1.356	0	2
				1.279	1	5
				0.905	1	6
				1.318	1	2
				0.805	1	5
				1.223	0	5
				0.802	1	6
				1.657	1	4
				1.496	0	5
				1,7 1	5
				2.622	1	4
				1.524	1	5
				1.157	1	3
				1.084	0	3
				1.835	0	5
				1.698	1	4
				0.851	1	4
				1.41	1	4
				0.875	1	2
				0.763	1	5
				0.644	1	5
				0.75	0	2
				0.855	0	5
				3.011	0	5
				2.434	1	2
				1.148	1	1
				0.819	1	6
				1.529	0	1
				1.603	1	6
				0.88	1	6
				0.548	1	5
				0.64	1	4
				0.732	0	4
				2.16	1	2
				0.832	1	1
				0.729	1	5
				0.699	0	6
				0.587	0	6
				0.687	0	4
				1.879	0	4
				1.196	1	1
				1.117	0	4
				1.278	1	4
				0.853	1	2
				0.773	1	4
				1.186	1	1
				0.806	0	5
				0.93	1	5
				1.054	0	1
				0.613	0	5
				0.972	0	2
				0.553	0	5
				0.742	1	4
				0.767	0	4
				0.837	1	2
				1.015	1	4
				1.326	1	2
				0.805	1	5
				1 1 4
				1.21	0	4
				1.163	1	5
				0.783	1	5
				1.164	1	5
				1.321	1	2
				2.062	1	4
				0.72	1	5
				0.95	1	5
				0.867	0	4
				1.166	1	2
				0.386	0	5
				0.988	1	4
				1.764	0	2
				1.04	0	5
				0.58	1	5
				1.683	1	2
				0.929	1	3
				0.73	1	5
				0.906	0	5
				0.854	1	4
				1.43	1	6
				1.65	0	4
				1.629	1	2
				1.019	1	3
				1.532	1	5
				1.054	1	4
				1.145	0	5
				2.009	0	4
				1.071	1	2
				1.067	1	1
				1.067	1	4
				0.865	0	5
				1.352	1	4
				0.848	0	2
				0.964	1	5
				0.779	1	2
				0.955	0	4
				1.124	0	3
				2.09	1	4
				1.02	1	5
				0.989	0	4
				0.942	0	2
				1.161	1	5
				0.872	1	2
				1.08	1	3
				0.964	1	4
				0.87	0	5
				0.893	1	5
				1.234	1	5
				1.18	1	2
				1.141	1	4
				1.324	1	4
				0.795	1	5
				0.812	1	5
				0.771	1	5
				1.311	0	1
				0.92	1	2
				1.609	1	5
				0.931	1	4
				0.79	1	4
				0.776	1	2
				1.04	0	2
				0.734	1	5
				1.175	1	2
				3.589	1	1
				0.946	1	5
				1.127	1	6
				0.937	1	5
				1.19	1	4
				1.295	1	4
				1.004	1	4
				1.32	1	5
				1.139	1	5
				1.957	1	4
				0.985	1	2
				1.227	1	5
				1.36	0	5
				1.261	1	4
				0.86	1	4
				0.936	1	5
				0.958	1	5
				1.05	1	4
				1.483	0	3
				1.125	1	5
				1.063	1	4
				0.845	1	3
				0.995	0	3
				1.745	1	5
				1.016	1	4
				0.884	1	6
				0.622	0	6
				0.997	0	4
				1.08	0	4
				0.616	0	2
				1.997	0	4
				0.934	1	2
				1.168	1	2
				0.83	0	5
				1.36	1	4
				1.28	1	4
				0.706	1	2
				0.53	0	4
				1.17	1	4
				1.44	1	4
				0.809	0	6
				0.77	1	6
				1.437	1	6
				1.037	1	6
				1.394	1	4
				0.979	0	4
				0.911	1	2
				0.903	1	4
				0.743	0	2
				0.891	1	2
				1.493	1	3
				0,9 1	5
				0.978	1	4
				0.825	1	4
				0.334	0	2
				0.473	1	5
				0.556	0	2
				0.331	1	4
				0.511	0	5
				0.832	1	5
				1.013	1	5
				0.904	1	2
				0.827	1	5
				0.704	0	4
				0.924	0	4
				0.944	1	4
				1.013	1	2
				0.824	0	5
				0.631	0	2
				0.789	1	6
				0.486	1	4
				1.175	1	4
				0.68	0	4
				0.783	0	4
				0.991	0	4
				0.808	1	4
				1.365	1	4
				1.023	1	2
				0.641	1	5
				0.85	1	5
				1.006	1	5
				0.687	1	4
				0.754	0	5
				1.132	1	2
				0.699	1	5
				0.541	1	5
				0.712	0	5
				0.805	1	2
				0.797	0	5
				0.29	1	2
				0.341	1	6
				0.488	0	4
				0.329	0	1
				0.872	1	6
				0.564	1	4
				0.47	0	2
				0.524	1	6
				0.764	0	4
				0.799	0	4
				0.35	0	2
				0.493	1	6
				0.678	1	4
				0.847	1	5
				0.919	1	4
				0.96	0	2
				1.304	1	4
				0.858	0	3
				0.745	1	4
				1.109	1	5
				0.869	1	4
				0.688	1	5
				0.653	1	5
				0.859	1	4
				0.702	1	6
				0.631	1	6
				0.363	1	4
				0.328	0	2
				0.543	1	5
				0.372	1	2
				0.705	1	5
				0.413	1	4
				1.536	1	3
				0.862	1	5
				0.861	0	4
				0.761	1	4
				0.457	1	5
				0.399	0	3
				0.791	1	5
				0.825	0	4
				0.565	1	6
				1.093	1	6
				0.671	1	4
				0.86	1	5
				0.844	1	5
				0.526	0	2
				0.596	0	5
				0.658	0	4
				0.399	1	2
				0.698	0	2
				0.508	0	3
				0.433	0	3
				1.099	1	5
				0.811	1	5
				0.66	1	5
				0.472	0	3
				0.839	1	5
				0.676	1	5
				1.033	1	4
				0.479	0	2
				0.683	0	4
				0.536	1	2
				0.708	1	4
				0.665	0	4
				0.51	1	4
				0.534	1	4
				0.633	1	4
				0.532	1	5
				0.591	1	5
				0.606	1	5
				0.441	0	4
				0.761	1	5
				0.71	1	5
				0.896	0	6
				0.695	1	6
				0.753	1	6
				0.562	1	6
				0.945	1	4
				0.867	1	4
				0.704	0	5
				0.686	0	5
				0.961	1	4
				0.636	1	4
				0.904	1	4
				0.859	1	4
				0.622	0	4
				0.512	0	5
				0.634	0	4
				0.941	1	4
				2.19	1	4
				1.243	1	4
				0,3 0	2
				0.694	0	4
				0.628	1	4
				0.629	1	5
				0.559	1	5
				0.555	1	6
				0.603	0	6
				0.856	1	3
				0.575	1	5
				0.569	1	5
				0.493	1	2
				0.574	1	4
				0.526	1	5
				0.373	1	6
				0.776	1	5
				0.604	1	6
				0.837	1	4
				0.938	1	4
				0.542	1	4
				0.701	1	4
				0.855	1	2
				1.271	1	4
				0.288	0	2
				0.547	1	4
				0.537	0	2
				0.772	1	4
				0.575	0	2
				0.862	1	3
				0.751	1	4
				0.682	0	5
				0.932	0	1
				0.789	1	4
				0.627	1	4
				1.173	1	2
				0.513	1	5
				0.475	1	5
				1.057	1	4
				0.995	1	4
				0.597	1	4
				0.96	0	3
				1.001	0	4
				0.904	1	4
				0.757	1	2
				0.757	0	4
				0.719	1	4
				0.47	0	2
				0.684	0	4
				1.064	0	3
				0.617	0	4
				0.683	1	3
				0.899	1	3
				0.692	1	2
				0.595	1	4
				0.623	1	3
				0.605	1	4
				0.444	1	4
				0.496	1	3
				0.583	0	4
				0.56	0	4
				0.588	1	4
				0.439	0	5
				0.393	0	3
				0.415	1	6
				0.583	0	5
				0.495	1	6
				0.292	0	3
				1.598	1	4
				0.63	1	4
				0.974	1	4
				0.524	1	3
				0.628	0	4
				0.462	0	3
				0.551	1	4
				0.425	1	3
				0.569	1	4
				1.276	0	3
				1.067	1	4
				0.585	1	4
				0.858	0	3
				0.493	0	3
				0.715	0	5
				0.723	1	4
				0.439	0	4
				0.465	0	3
				0.607	0	2
				0.583	0	3
				0.555	1	5
				0.872	1	6
				1.163	1	6
				0.909	1	6
				0.447	1	6
				0.597	1	6
				0.58	0	1
				0.94	1	2
				0.718	1	5
				0.948	1	4
				0.646	0	4
				0.741	1	4
				0.647	1	5
				0.886	1	5
				1.119	1	5
				0.723	0	3
				0.413	0	4
				0.408	1	5
				0.448	1	5
				0.385	1	5
				0.415	0	1
				0.72	1	6
				0.38	1	5
				0.445	0	4
				0.301	0	4
				0.391	0	4
				0.597	0	2
				0.347	1	6
				0.396	1	6
				0.39	1	6
				0.613	1	6
				0.626	1	6
				0.425	1	6
				0.521	1	6
				0.508	1	6
				0.706	1	5
				0.694	1	5
				1.115	1	4
				0.86	1	4
				0.811	1	4
				1.031	0	3
				0.555	1	4
				0.604	1	4
				0.539	1	4
				0.778	1	4
				0.453	1	5
				1.56	1	3
				0.658	1	6
				1.13	1	5
				0.505	1	5
				0.702	1	5
				0.607	0	4
				2.012	1	4
				0.824	1	4
				0.602	0	4
				0.729	0	4
				1.156	1	4
				0.546	1	4
				0.873	1	4
				0.822	0	4
				0.89	1	4
				0.782	0	4
				0.551	1	4
				0.553	1	5
				0.662	1	5
				0.479	1	5
				0.938	0	4
				0.453	0	3
				0.602	1	5
				0.429	0	4
				0.846	1	5
				0.433	0	3
				0.492	1	6
				0.461	1	4
				0.736	0	3
				0.531	1	4
				0.507	1	5
				0.504	1	5
				0.54	1	5
				0.565	0	6
				0.913	0	4
				0.582	1	5
				0.493	1	5
				1.17	1	5
				0.425	1	5
				0.426	1	6
				0.614	0	4
				0.604	1	6
				0.465	1	6
				0.59	1	4
				0.434	1	6
				0.529	1	4
				0.454	1	6
				0.478	0	6
				0.637	0	4
				0.469	1	5
				0.615	0	4
				0.404	0	4
				0.704	0	4
				0.562	1	6
				0.434	0	4
				0.59	1	4
				0.82	1	4
				0.638	1	3
				0.639	1	5
				0.577	0	3
				0.437	1	6
				0.574	0	3
				0.661	1	3
				0.566	1	3
				0.598	0	1
				0.555	1	6
				0.535	1	6
				0.64	1	6
				0.577	1	6
				0.172	0	2
				0.829	1	3
				0.58	0	6
				0.646	1	5
				0.773	0	4
				0.539	1	6
				0.558	0	4
				0.428	1	4
				0.809	1	5
				0.772	0	4
				0.688	0	4
				0.456	1	6
				0.619	1	6
				0.519	1	6
				0.834	1	4
				0.975	1	5
				0.468	1	6
				0.486	1	4
				0.63	1	4
				0.467	1	4
				0.544	1	4
				0.774	0	4
				0.436	1	4
				0.46	1	4
				0.426	1	6
				0.446	1	4
				0.644	1	5
				0.462	1	6
				0.711	0	4
				0.887	1	4
				0.572	0	4
				0.626	0	4
				0.641	1	4
				0.528	1	4
				0.594	1	3
				0.657	1	3
				0.836	1	2
				0.583	1	4
				0.459	1	4
				0.602	1	3
				0.591	1	3
				0.575	1	4
				0.599	1	3
				0.578	1	5
				0.529	0	3
				0.593	0	3
				0.562	0	5
				0.49	1	5
				0.499	1	6
				0.485	1	6
				0.558	1	3
				0.646	0	4
				0.448	0	4
				0.402	1	5
				0.461	1	6
				0.462	1	6
				0.462	0	4
				0.49	0	3
				0.879	1	5
				0.864	1	3
				0.582	1	1
				0.551	1	3
				0.402	0	1
				0.623	1	6
				0.803	0	5
				0.56	1	4
				0.451	1	5
				0.505	1	5
				0.556	1	3
				0.47	1	5
				0.492	1	5
				1.244	1	3
				0.472	1	5
				0.449	1	5
				0.468	1	6
				0.63	1	4
				0.452	1	4
				0.488	1	6
				0.432	0	4
				0.521	0	4
				0.751	1	2
				0.634	0	4
				0.473	0	4
				0.441	0	4
				0.426	1	4
				0.769	1	4
				0.431	1	4
				0.37	0	5
				0.661	1	4
				0.501	1	3
				0.453	0	2
				0.494	1	6
				0.531	1	4
				0.536	1	4
				0.711	1	4
				0.509	0	4
				0.334	0	4
				0.392	1	4
				0.416	1	5
				0.335	1	5
				0.459	1	3
				0.874	0	5
				0.538	0	4
				0.418	1	5
				0.342	0	5
				0.295	1	6
				1.196	0	5
				0.746	1	6
				0.576	0	4
				0.42	1	6
				0.394	0	4
				0.35	1	6
				0.451	1	6
				0.439	1	6
				0.665	1	4
				0.349	0	6
				1.244	1	4
				0.586	1	4
				0.536	1	4
				0.476	1	5
				0.398	1	4
				0.353	0	3
				0.449	1	6
				0.582	0	2
				0.473	1	6
				0.805	1	6
				0.491	1	6
				0.461	1	6
				0.648	1	2
				0.379	0	4
				0.444	0	4
				0.602	1	4
				0.43	0	4
				0.649	1	4
				0.451	1	4
				0.411	1	4
				0.431	1	4
				0.407	0	4
				0.467	1	4
				0.321	1	3
				0.741	0	3
				0.566	1	4
				0.557	0	4
				0.425	1	4
				0.768	1	4
				0.837	0	4
				0.71	1	5
				0.567	1	5
				0.438	1	5
				0.531	1	4
				1.429	0	4
				0.496	0	4
				0.327	0	5
				0.318	1	5
				0.906	1	4
				0.353	1	4
				0.384	0	4
				0.288	1	4
				0.353	0	3
				0.446	0	4
				0.411	0	4
				0.38	1	6
				0.287	1	4
				0.332	1	6
				0.552	1	5
				0.312	0	3
				0.405	1	6
				0.381	1	6
				0.974	1	4
				0.467	1	6
				0.913	1	6
				0.712	0	4
				0.594	1	6
				0.307	1	6
				0.387	1	6
				0.313	1	6
				0.481	1	6
				0.151	1	6
				0.404	1	6
				0.284	0	6
				0.308	0	4
				0.318	0	3
				0,3 0	6
				0.541	1	4
				0.418	1	6
				0.534	1	5
				0.364	1	6
				0.414	1	4
				0.734	1	5
				0.465	1	6
				0.535	1	5
				0.453	1	6
				0.404	1	5
				0.418	0	2
				0.989	0	4
				0.491	1	4
				0.511	1	6
				0.652	1	6
				0.601	0	5
				0.522	1	6
				0.616	1	4
				0.374	0	4
				0.349	0	2
				0.612	1	4
				0.771	1	4
				0.53	1	4
				0.399	0	3
				0.393	1	5
				0.509	0	4
				0.58	1	5
				0.603	1	4
				0.497	1	4
				0.405	1	6
				0.475	1	6
				0.599	1	3
				0.341	0	6
				0.592	1	6
				0.374	1	6
				0.357	0	6
				0.477	1	6
				0.418	1	6
				0.506	0	6
				0.39	1	6
				0.484	1	6
				0.442	1	6
				0,5 1	6
				0.472	1	6
				0.458	1	6
				0.316	0	6
				0.553	1	3
				0.621	1	4
				0.391	0	6
				0.452	0	4
				0.43	0	6
				0.416	1	6
				0.842	0	4
				0.373	1	6
				0.655	0	4
				0.357	0	6
				0.416	1	6
				0.758	1	4
				0.483	1	6
				0,6 1	5
				0.386	1	6
				0.658	1	4
				0.59	1	4
				0.613	0	4
				0.408	1	6
				0.402	1	6
				0.499	1	6
				0.554	1	4
				0.623	0	4
				0.821	1	5
				0.469	1	6
				0.608	1	5
				0.493	1	5
				0.656	1	4
				0.502	1	5
				0.958	0	5
				0.409	0	5
				0.761	1	5
				0.414	1	5
				0.395	1	6
				0.358	1	6
				0.555	0	6
				0.471	0	6
				0.278	1	6
				0.355	1	6
				0.671	1	5
				0.445	1	6
				0.408	1	6
				0.436	0	6
				0.298	1	6
				0.239	1	6
				0.412	1	6
				0.466	1	6
				0.323	1	6
				0.443	1	6
				0.319	0	3
				0.388	0	6
				0.335	0	6
				0.39	0	6
				0.329	0	6
				0.543	0	6
				0.346	1	4
				0.499	0	5
				0.482	1	5
				0.904	1	5
				0.55	0	4
				0.523	1	4
				0.464	0	4
				0.544	1	4
				0.641	0	3
				0.421	1	5
				0.419	0	2
				0.417	0	4
				0.551	1	6
				0.44	1	3
				0.424	1	4
				0.415	1	6
				0.549	1	6
				0.751	1	4
				0.447	0	5
				0.455	1	6
				0.412	0	2
				0.431	1	4
				0.839	1	6
				0.391	1	6
				0.566	1	4
				0.818	1	4
				0.491	0	4
				0.399	1	6
				0.44	1	6
				1,9 1	4
				0.654	0	4
				0.479	1	5
				0.513	1	5
				0.683	1	4
				0.607	1	5
				0.652	1	4
				0.692	1	4
				0.646	0	4
				0.392	1	4
				0.322	1	4
				0.389	1	4
				0.425	1	4
				0.539	1	4
				0.454	1	4
				0.486	0	4
				0.458	0	4
				0.719	1	4
				0.763	1	4
				0.636	0	4
				0.547	0	4
				0.627	1	4
				0.497	0	4
				0.46	1	4
				0.55	0	4
				0.407	0	4
				0.44	1	4
				0.781	1	4
				0.423	1	4
				0.488	0	4
				0.389	1	4
				0.498	1	4
				0.403	0	4
				0.572	1	3
				0.479	1	4
				0.394	1	6
				0.494	1	4
				0.376	1	4
				0.513	1	4
				0.805	1	5
				0.689	1	4
				0,5 1	4
				0.45	1	4
				0.484	1	4
				0.494	1	4
				0.718	1	4
				0.698	0	4
				0.512	1	4
				0.467	1	4
				0.549	1	4
				0.575	1	4
				0.473	1	4
				0.469	0	4
				0.44	1	4
				0.721	1	4
				0.628	0	4
				0.49	1	4
				0.478	1	4
				0.582	0	4
				0.745	1	4
				0.533	1	4
				0.404	1	4
				0.622	1	4
				0.429	1	4
				0.482	1	4
				0.585	1	4
				0.485	0	4
				0.667	0	4
				0.367	0	4
				0.56	0	4
				0.62	1	4
				0.375	1	4
				0.288	0	4
				0.485	1	4
				0.825	0	4
				0.711	1	4
				0.488	1	4
				0.499	1	5
				0.495	1	5
				0.715	1	5
				0.559	1	5
				0.601	0	5
				0.904	1	4
				0.552	0	4
				0.449	1	5
				0,4 1	5
				0.389	1	5
				0.555	1	4
				0.501	0	4
				0.369	0	5
				0.481	1	4
				0.506	0	4
				0.339	1	4
				0.442	0	4
				0.59	1	4
				0.486	0	4
				0.351	0	4
				0.583	1	4
				0.423	1	4
				0.348	1	4
				0.343	1	4
				0.375	0	4
				0.341	0	4
				0.552	1	4
				0.436	1	4
				0.453	0	4
				0.416	1	4
				0.403	1	4
				0.638	1	4
				0.45	1	4
				0.39	1	4
				0.348	1	4
				0.462	1	4
				0.413	1	4
				0.478	1	4
				0.508	1	4
				0.565	0	4
				0.514	1	4
				0.568	1	4
				0.477	1	4
				0.445	1	4
				0.457	1	5
				0.489	1	6
				0.371	1	6
				0.378	0	3
				0.481	1	4
				0.488	1	4
				0.452	1	4
				0.408	1	6
				0.72	1	4
				0.428	1	6
				0.351	0	6
				0.417	0	6
				0.676	1	4
				0.375	1	6
				0.513	1	6
				0.559	0	4
				2.639	1	4
				2.826	1	5
				1.792	1	6
				1.308	0	4
				1.398	1	3
				1.385	1	5
				1.211	1	6
				1.832	1	3
				1.467	1	5
				1.338	1	5
				1.093	1	5
				2.314	1	3
				4.032	1	2
[truncated: 45,668 more rows]

## Sheet: Experiment 2c (Figure 3 & 4)
mratio	vratio	bound		rt	cor	cj
0.767705	0.473943	1.60053		0.9	0	5.98125
1.13421	0.757802	1.52769		1.839	1	6
1.62145	1.0522	1.83323		0.625	0	6
0.801179	1.07188	2.08425		1.867	1	6
1.5325	0.554655	1.4818		1.126	1	6
0.966756	0.693238	1.40491		0.841	1	6
0.871524	0.78713	1.91546		1.248	0	1.98125
0.725445	2.04979	1.71127		0.642	1	5.9875
0.81182	0.513889	1.30663		0.727	1	4.98125
1.35582	1.16898	1.70337		1.007	1	6
1.41541	1.40596	1.52698		0.756	0	5.98125
1.23749	0.859784	1.62354		0.702	1	5.9875
0.747555	0.284608	1.48741		0.755	1	5.99375
1.31376	1.212	1.70424		1.149	1	5.48125
0.87911	1.50104	1.60898		0.438	1	5.95625
0.41722	0.774215	1.80462		0.545	1	5.98125
0.771376	0.628392	2.34605		1.045	1	5.96875
0.438528	1.64327	1.74911		0.78	0	2.5375
1.01242	1.23634	1.985		0.77	1	5.9875
1.48204	1.65808	1.9162		0.425	1	5.975
0.893527	0.771544	1.62691		0.611	1	5.975
0.764187	0.240498	1.69314		1.212	1	2.4875
1.36582	0.852779	1.38884		0.809	1	5.96875
0.846187	0.6108	1.54549		0.683	1	5.95
0.956018	0.841923	1.69748		0.416	1	6
0.46084	0.650145	1.62922		0.286	1	5.98125
2.44115	1.09528	1.27582		0.623	1	5.99375
0.929919	0.642786	1.71446		0.853	1	6
0.595045	1.10285	1.59461		0.625	1	6
0.770289	0.221876	1.57199		0.523	1	6
1.12938	0.837513	1.55071		0.332	1	6
0.578567	0.267104	1.68997		0.303	1	5.94375
0.537512	0.47209	1.66504		1.358	1	2.475
0.380999	1.23504	2.02087		1.132	1	2.60625
1.12019	0.427101	1.77481		1.128	1	2.4875
0.571297	0.438638	1.41037		0.734	1	2.525
1.28052	0.937761	1.51873		0.724	1	2.44375
0.951276	1.13918	2.00001		0.948	1	5
0.588198	0.582597	1.50483		0.916	1	6
0.716996	0.452559	1.3972		0.991	1	2.54375
1.12599	0.759954	1.54272		0.866	1	2.475
0.308884	0.32481	1.19285		0.998	1	2.49375
-0.0442939	1.41024	1.92132		1.038	1	6
0.71733	0.641432	1.86477		1.24	1	2.4875
1.24317	0.867216	1.63111		0.363	0	5.99375
0.423964	0.538931	1.75344		1.32	0	5.95625
1.10987	0.691612	1.75557		0.722	1	5.975
1.35157	1.52823	1.56157		0.828	1	2.5125
0.922411	0.574092	1.38644		0.857	0	2.6
0.551583	0.0720342	1.55003		3.285	43	25385825 0 2,1875
0.898084	0.382782	1.17482		0.79	1	5.975
0.410207	1.13104	1.84368		0.678	1	5.9625
1.15355	0.265353	1.73184		0.842	0	2.45625
0.897549	1.38384	1.89342		0.525	1	6
1.0856	0.92481	1.96122		1.29	0	2.5375
0.722968	2.39933	1.35716		1,3 1	2	0.55
0.798007	0.329249	1.6497		0.648	1	5.74375
0.232956	0.202124	1.67509		0.866	1	5.5625
1.16416	0.435078	1.8874		1.395	1	2.725
1.0845	0.252408	1.61588		1.226	0	5.475
1.2607	0.527107	1.51406		0.839	0	1.775
0.54637	0.301105	1.4809		0.781	0	4.6875
0.477501	0.0991741	1.60446		1.058	1	5.975
1.45576	0.715258	1.81927		0.744	1	5.99375
1.17525	0.338604	1.59428		1.078	1	6
1.2746	1.01014	1.68246		0.833	0	5.95625
0.772909	0.254211	1.73345		0.815	1	5.98125
0.438055	0.176271	1.48837		0.669	0	5.94375
0.930166	0.150208	1.38525		1.076	1	2.2375
1.05301	0.84188	1.84736		0.503	1	5.9875
1.05027	0.9332	1.68512		1.342	1	5.4
1.18214	0.346811	1.83665		0.769	1	1.9125
0.238402	0.464222	1.70699		0.956	1	5.58125
1.14059	0.518428	1.53437		0.848	0	5.3125
1.24782	0.718877	1.44311		1.354	1	1.6375
1.47085	0.9451	1.6077		0.647	0	5.7625
1.21585	0.877179	1.69362		0.754	1	5.81875
1.05522	0.642417	1.92848		0.695	1	5.99375
0.830996	1.09037	2.06332		0.575	0	5.59375
1.58126	1.76247	1.23277		0.557	1	5.5
1.0274	2.36579	1.71598		0.716	1	5.64375
0.915276	0.108735	2.18222		1.209	1	5.26875
1.07231	1.40414	1.60429		0.725	0	5.38125
1.72619	1.35089	1.36965		0.826	1	6
0.926774	0.607406	1.51434		1.274	1	1.73125
0.962481	0.289178	1.40016		0.614	1	5.9375
1.20643	0.963361	1.56516		0.64	1	1.5125
1.30377	0.699362	1.73822		0.638	0	1.8
0.208858	0.921929	1.46323		0.904	0	4.33125
0.873631	0.15287	1.18463		0.805	1	5.14375
1.68317	2.08854	1.75706		0.971	0	2.2
0.500108	0.195446	1.77991		0.463	1	5.33125
0.576023	0.639675	1.5505		0.668	0	2.20625
0.962223	0.495868	1.80836		0.605	0	2.28125
1.10062	0.590308	1.48544		0.47	1	5.74375
0.99624	0.496915	1.79266		0.943	1	5.79375
1.47754	0.755518	1.94952		1.001	1	2.1875
0.798572	0.491456	1.93677		0.799	1	5.81875
0.930916	0.524632	1.40179		0.496	1	5.78125
1.13646	0.266086	1.3394		1.157	1	1.9
1.65001	0.99814	1.47003		1.215	1	5.7
1.03257	0.40176	1.6813		0.72	1	5.94375
0.243547	0.186492	1.74741		0.703	1	5.98125
1.04755	0.823926	1.64168		1.061	0	1.575
0.840645	0.494361	1.88182		0.939	1	2.26875
1.05201	0.664848	1.98956		0.639	0	1.7375
0.640622	0.921954	1.95982		1.821	0	1.6
1.05004	0.796966	1.65689		0.476	0	1.5
0.00803525	0.0190317	1.44097		0.644	0	1.54375
-0.54716	0.177797	1.87388		0.681	1	1.4875
0.4744	0.617745	2.32868		0.924	0	1.51875
1.01203	0.534263	1.80661		0.648	1	6
1.36849	0.644252	1.7103		0.877	1	1.70625
0.801792	0.676128	1.37138		0.475	1	5.91875
1.02849	0.529041	1.86427		0.768	1	1.84375
1.11673	0.607006	1.49003		0.616	1	5.725
0.934656	0.632904	1.70906		0.728	1	2.0875
1.00195	0.52367	1.31232		0.637	1	5.9375
0.677075	0.245289	1.86651		0.412	0	5.66875
1.17352	0.895081	1.84137		0.522	1	5.775
0.959665	0.840077	1.87717		0.381	1	5.84375
1.20698	1.06204	1.94508		1.142	1	1.78125
0.607685	0.848194	1.93215		0.87	1	5.925
0.458747	0.115579	1.58527		0.899	1	5.84375
0.65052	0.369277	2.05335		0.75	1	5.84375
1.55342	1.1041	1.24102		0.428	1	5.95625
0.925594	1.32304	1.55535		0.473	1	5.9375
1.23171	0.621261	1.61896		0.751	0	1.8625
0.626042	0.285753	2.16932		0.328	0	1.0125
0.867084	0.433547	1.37933		0.975	1	4.2875
0.432972	1.26882	2.08485		1.076	1	1.25
1.04704	0.383641	1.52514		1.19	0	1.70625
1.36673	0.999782	1.61829		0.925	0	1.45625
0.274841	0.712797	1.9974		0.437	0	1.50625
1.80391	0.512425	1.17937		0.384	1	6
1.38104	1.81944	1.96002		0.718	0	6
1.76157	0.493877	1.55617		0.707	1	5.71875
1.12668	0.190739	2.00101		0.83	1	5.925
1.47057	0.583785	1.57986		0.745	1	4.94375
1.36192	1.13707	2.02823		0.666	0	5.98125
1.15117	0.626894	1.38531		0.557	1	5.95625
0.580419	0.118608	1.74459		0.304	1	6
0.961235	0.557728	2.01079		0.384	1	6
1.04776	0.615218	1.74411		0.285	1	6
1.24456	1.2457	1.73256		0.605	1	6
1.0742	2.11159	1.49443		0.609	0	5.5125
1.18637	1.95777	1.81474		0.339	1	5.99375
0.984301	0.327144	1.60738		0.638	1	5.95625
0.57143	0.298986	1.62855		1.011	0	1.48125
0.827655	0.327338	1.39965		0.534	1	5.98125
1.44122	0.856924	1.70746		0.683	1	5.44375
1.09156	0.195263	1.92451		1.085	1	5.84375
1.17998	0.622784	1.51454		1.173	1	5.90625
0.992507	1.64814	1.66439		0.778	0	5.91875
1.19678	0.869672	1.71405		0.881	1	5.96875
0.452027	2.44729	2.16161		0.778	1	5.975
1.99049	1.65455	1.28821		0.794	0	2.05
0.963183	0.92682	1.93487		0.924	0	1.05
0.120521	0.190808	1.2643		0.992	0	5.7
1.89158	1.06841	1.75036		1.135	1	5.9875
0.781915	0.736553	1.26331		0.732	0	5.9375
0.187321	0.124331	1.56823		0.833	1	2.01875
0.482257	0.49546	1.83777		0.855	1	5.975
1.66864	1.14612	1.71297		0.298	1	5.99375
0.958376	0.565034	1.88043		0.607	0	5.9875
1.37857	0.764465	1.89198		0.396	1	6
1.21118	0.545585	1.72309		1.274	1	5.98125
1.07394	0.596994	1.70032		0.294	0	1.24375
0.968868	2.12927	1.69406		0.323	1	6
0.917593	1.20699	1.36937		0.546	1	6
0.824733	0.68783	1.62848		1.114	1	5.975
0.500605	1.01977	1.67651		0.919	1	5.9625
0.702185	1.45079	1.94392		0.692	0	5.9625
1.05951	1.00147	2.35025		1.26	1	6
0.969655	2.15194	1.68581		0.708	0	5.84375
0.92784	0.647294	1.94673		1.013	1	5.98125
0.739946	0.620204	1.75569		0.782	1	6
1.03092	0.946506	1.56002		1.094	1	6
0.885784	0.399365	1.73199		0.773	1	5.96875
1.2796	0.625264	1.92594		0.975	1	5.9875
0.780151	0.997088	1.53272		0.993	0	2.0625
1.1907	1.15729	1.66262		0.95	1	5.98125
0.973476	0.71558	1.59406		0.782	1	5.96875
1.01861	0.445515	1.62331		1.214	1	2.46875
1.37836	0.98863	1.5022		0.685	1	6
0.303255	1.15973	1.9886		0.875	1	6
0.519813	0.248193	1.52223		0.649	1	5.99375
1.58551	1.29194	1.59596		0.932	0	6
0.882887	0.237316	0.880685		0.719	0	1.8625
0.855439	0.597188	1.50945		1.116	1	2.6
0.933158	1.58165	1.45127		0.934	1	6
2.4088	0.716182	1.50139		0.642	1	6
1.40807	0.843319	2.05413		0.469	1	6
1.10179	0.369165	1.95432		0.671	1	5.95
0.485171	0.624489	1.62546		0.753	1	2.16875
1.06808	0.368707	1.10728		0.772	1	2.50625
1.00322	0.869355	1.52507		0.857	1	5.48125
0.652073	0.465828	1.92271		0.662	1	5.03125
0.460165	1.28714	1.43873		0.795	1	2.71875
1.27287	1.635	1.5664		2.131	73	877168447 1 1,35625
0.466157	0.0867258	1.72324		0.409	1	5.8875
1.10487	0.746313	1.73206		0.622	1	5.8875
1.47157	0.614563	1.41943		0.905	1	5.85
0.903869	0.448951	1.61895		0.744	1	5.81875
				0.747	1	5.8
				1.245	0	2.0375
				0.69	1	5.35625
				0.569	1	4.8875
				0.609	1	5.975
				0.701	1	3.63125
				0.587	1	5.875
				0.781	1	5.58125
				0.684	1	4.0875
				1.05	1	2.2
				1.524	0	1.75
				0.33	1	5.99375
				0.798	0	5.3375
				0.747	1	4.13125
				0.401	1	5.94375
				1.328	1	2.83125
				0.984	1	3.1625
				0.383	1	6
				0.719	0	2.76875
				0.838	1	5.7875
				0.694	1	2.60625
				0.392	1	5.6125
				0.56	1	4.33125
				1.222	1	2.81875
				0.765	1	5.2
				0.845	1	4.75
				0.713	0	3.725
				0.845	1	3.95625
				0.703	0	2.6
				1.319	0	2.88125
				0.819	0	3.01875
				0.553	0	3.725
				0.55	1	4.675
				0.385	1	4.50625
				0.805	1	4.1875
				1.247	1	4.06875
				0.466	1	4.975
				0.686	1	3.8875
				0.595	0	4.15
				0.901	0	2.1875
				0.524	1	4.43125
				0.723	1	5.40625
				0.475	0	4.675
				0.851	0	3.075
				0.381	1	4.43125
				0.541	1	1.9875
				0.572	0	4.6875
				0.688	1	4.5375
				0.457	1	4.58125
				0.441	1	4.45625
				0.387	1	4.3
				1.002	0	2.51875
				0.315	1	4.89375
				0.301	0	5.35625
				0.676	0	2.8625
				1.084	0	3.1375
				0.586	1	5.78125
				0.746	1	5.31875
				0.676	1	3.93125
				1.091	0	3.8375
				0.716	0	3.96875
				0.368	1	5.3375
				0.998	0	3.025
				0.741	1	4.7875
				0.837	0	3.3125
				0.44	1	6
				0.695	1	5.99375
				0.371	1	5.94375
				0.536	1	4.98125
				0.763	1	4.48125
				0.475	1	5.95625
				0.586	1	3.81875
				0.262	1	6
				0.509	0	3.7375
				0.609	1	6
				0.651	1	5.2
				0.332	1	5.48125
				0.616	1	6
				0.503	0	4.7125
				0.847	1	3.45
				0.485	1	5.9375
				0.685	1	4.43125
				1.031	1	3.1
				0.591	0	3.99375
				0,5 1	4	0.71875
				0.406	1	3.84375
				0.571	1	5.41875
				1.925	0	1.69375
				0.465	1	4.70625
				1.22	1	2.875
				0.406	1	5.94375
				0.757	1	6
				0.781	1	3.8125
				0.449	1	5.85625
				0.588	1	3.5
				0.448	0	5.325
				0.682	0	3.3125
				0.704	1	5.1
				1.116	0	4.1375
				0.539	1	5.96875
				0.747	1	4.3375
				0.397	1	5.03125
				0.631	0	2.89375
				0.595	1	5.6875
				0.599	1	4.04375
				0.317	1	5.3875
				0.562	0	2.15625
				0.288	1	5.875
				0.577	1	3.04375
				0.81	1	4.525
				0.796	1	3.90625
				0.388	1	6
				0.508	0	3.2125
				1.29	0	3.21875
				0.637	1	5.29375
				0.662	1	4.7625
				0.737	1	3.5
				0.686	1	3.5
				0.607	1	3.7625
				0.622	1	3.0375
				0.354	1	2.65625
				0.666	0	4.9875
				0.532	1	5.39375
				0.193	1	4.59375
				0.525	0	3.78125
				0.325	0	1.9375
				0.468	0	2.45
				0.69	1	5.20625
				0.563	1	3.8625
				1.081	1	3.925
				0.623	1	3.9375
				0.439	1	4.99375
				0.482	1	6
				0.425	1	5.6875
				1.143	0	3.4625
				1.264	0	4.025
				0.747	1	3.975
				0.515	1	4.775
				0.553	0	4.65
				0.606	0	5.575
				0.633	0	3.93125
				1.025	1	5.5625
				0.505	1	2.6
				1.448	1	2.78125
				0.632	1	4.025
				0.557	1	4.1625
				1.037	0	3.0625
				0.627	1	3.5
				0.339	0	3.96875
				0.698	1	3.89375
				0.827	0	2.86875
				0.589	0	4.29375
				0.606	1	4.33125
				0.514	0	4.6875
				1.235	1	3.06875
				0.356	1	4.70625
				0.342	1	4.89375
				0.476	0	5.6875
				0.784	1	2.1
				0.685	1	5.04375
				0.567	1	3.5
				0.233	1	5.6375
				0.77	1	4.15625
				0.231	1	3.89375
				1.133	0	3.05625
				0.614	0	4.775
				0.59	0	4.6375
				0.475	1	4.40625
				2.465	67	28324608 1 1,675
				0.791	1	5.24375
				0.562	1	3.5
				0.434	1	3.84375
				0.354	0	5.04375
				0.979	1	3.73125
				0.665	1	3.69375
				0.449	1	4.46875
				0.18	0	4.51875
				0.572	0	2.30625
				0.417	1	4.65
				0.492	1	4.50625
				0.409	1	3.94375
				0.777	0	1.13125
				0.669	1	2.11875
				0.64	1	5.88125
				0.427	1	5.65
				0.845	0	4.1875
				0.918	1	3.0125
				1.29	1	4.7125
				0.546	0	5.88125
				0.283	1	4.9875
				0.55	1	3.05625
				0.659	0	5.01875
				0.32	0	5.50625
				1.462	0	3.79375
				2.533	96	362232672 0 1,20625
				0.933	1	5.525
				0,6 1	5	0.93125
				0.999	0	5.49375
				0.633	0	4.875
				0.699	1	3.9875
				0.567	1	5.1875
				0.65	1	4.45
				1.116	0	1.28125
				0.783	1	5.8125
				0.333	1	5.06875
				0,9 1	4	0.0875
				1.016	1	3.95
				0.633	1	4.59375
				0.351	1	5.975
				0.633	1	4.25
				0.35	1	5.46875
				1,2 0	2	0.9
				0.35	1	4.99375
				0.383	1	5.11875
				1.049	1	2.48125
				0.516	1	4.375
				0.45	1	4.075
				0.833	1	4.36875
				0.75	1	4.68125
				1.233	1	3.78125
				1.05	0	2.80625
				0.35	1	5.41875
				1.782	1	2.9125
				0,5 1	4	0.0875
				1.799	1	2.70625
				0.666	1	4.34375
				1,1 1	1	0.20625
				0.767	1	1.84375
				0.916	0	2.95
				1.066	0	3.5
				0.683	1	3.9375
				1,1 1	4	0.1
				1.266	0	3.7875
				1.167	0	3.7875
				0.667	0	4.19375
				1.416	1	4.53125
				0.833	1	3.79375
				0.966	1	4.84375
				0.933	0	3.04375
				1.183	1	4.0375
				1.666	0	3.24375
				0.416	1	4.60625
				1.783	1	3.25
				1.016	1	4.56875
				0.799	1	3.75
				1.066	1	2.39375
				0.333	1	5.53125
				1 1 4	0.6	1875
				0.883	0	4.60625
				0.966	0	4.23125
				0.766	1	3.8125
				0.816	0	1.69375
				1.466	1	4.4875
				1.283	1	2.88125
				1.782	1	3.8125
				0.583	1	4.33125
				0.733	0	1.90625
				1.367	0	4.0125
				1.366	1	2.25
				0.483	1	5.21875
				0,8 1	4	0.8375
				0.933	1	2.74375
				1.05	1	2.78125
				1.116	1	3.23125
				0.616	1	4.0625
				0.966	0	3.7375
				1.116	1	3.91875
				0.933	1	3.7625
				0.433	1	4.55
				0.55	1	4.91875
				1.284	1	2.775
				1.166	1	4
				0.767	1	2.3
				1.183	1	3.84375
				1.733	1	3.94375
				1.283	1	1
				1.216	1	2.9125
				0.349	0	4.2375
				0.933	0	3.76875
				1.366	0	3.5
				3.573	72	105734092 1 2,09375
				1.35	0	3.8
				0.599	1	3.5875
				1.133	0	4.15625
				1.166	0	2.3875
				0.416	1	5.10625
				0.716	0	4.38125
				0,7 0	3	0.04375
				1.849	1	3.9875
				1.116	1	4.125
				0.367	1	5.51875
				0,6 1	3	0.85
				0.65	1	5.00625
				0.767	1	4.575
				0.366	1	4.59375
				0.917	1	3.9
				0.483	1	3.86875
				1.383	1	3.8375
				1.416	1	2.73125
				0.85	1	2.90625
				0.483	1	4.49375
				1.249	0	4.33125
				0,5 1	3	0.73125
				0.583	1	3.98125
				1.999	1	2.8375
				0,7 0	3	0.91875
				0.816	1	2.3625
				0.634	1	3.88125
				0.767	0	3.9875
				0.417	0	4.3875
				0.866	0	2.94375
				1,3 0	2	0.0125
				0.767	0	3.5
				0.417	1	5.23125
				0.916	1	4.24375
				0.849	1	4.16875
				0.45	0	4.1625
				1.466	0	2.5375
				0,9 0	4	0.03125
				1.033	1	2.58125
				1.033	0	1.38125
				1.266	0	2.4
				0.583	1	4.73125
				0.917	1	1.7125
				0.849	0	4.25625
				0.466	1	6
				0.633	1	4.54375
				0.45	1	4.7875
				0,9 0	2	0.625
				0,5 1	4	0.06875
				0.566	1	5.475
				0.55	1	5.13125
				0.317	1	4.575
				0.95	0	4.30625
				0.95	1	2.95
				0.616	1	3.99375
				0.35	1	5.26875
				0,6 1	4	0.7875
				0.883	1	3.06875
				1.233	0	2.2
				0.816	0	2.5875
				0.483	0	3.5
				0.916	0	3.49375
				1.166	1	3.5
				1.55	0	5.00625
				0.683	1	4.3375
				0,5 0	2	0.16875
				0,4 1	4	0.45
				0,8 0	2	0.75625
				0,7 0	1	0.68125
				0.366	1	5.00625
				0.601	1	1.73125
				1.033	1	4.53125
				0,3 1	4	0.99375
				0.65	0	4.4
				0.433	1	4.325
				0.35	1	4.3875
				0.267	1	4.88125
				0.55	1	5.4125
				0.533	1	4.4625
				0.283	1	5.68125
				0.616	1	3.875
				0.716	1	5.64375
				0.883	1	5.3125
				0.833	1	5.20625
				1.083	0	2.7625
				0.466	1	4.01875
				0.65	1	5.475
				0.867	0	3.71875
				0.533	1	4.36875
				1.066	0	2.14375
				0.916	1	2.24375
				0.283	1	4.95
				0.566	1	5.9875
				0.333	1	6
				0.833	0	4.39375
				0.767	1	3.5
				0.933	1	4.31875
				1.283	0	2.74375
				1,1 1	2	0.26875
				1.216	0	3.78125
				0.766	1	3.05625
				0.783	1	3.1375
				0,3 0	4	0.35625
				0.501	0	3.98125
				0.533	1	4.83125
				1.083	1	4.375
				0,7 1	6
				0.483	0	6
				0,4 1	6
				0,2 1	5	0.63125
				0.533	1	5.90625
				0.65	1	5.9875
				0.683	0	1.9
				2.038	71	88961928 0 1,625
				1.516	1	4.44375
				1.782	0	2.6875
				0.683	1	5.775
				0,6 1	5	0.85625
				1.283	0	3.6
				1.549	0	2.625
				2.262	46	245919416 0 1,95625
				0.766	1	5.8125
				0.667	1	5.2625
				1 1 4	0.8	5625
				0.933	1	4.76875
				1.166	0	1.5125
				1.584	0	2.6875
				1.699	1	2.6875
				0.849	1	5.14375
				1.134	1	5.09375
				1.199	1	4.09375
				1.366	1	4.66875
				0.799	1	4.10625
				0.866	1	4.5625
				0.583	1	4.60625
				0.85	1	4.34375
				1.849	0	2.5375
				2.043	4	474530121 0 2,21875
				0.599	1	5.3125
				3.315	55	97783065 0 4,225
				0.75	1	3.8625
				1.833	0	1.1875
				0.617	1	5.6625
				2.038	32	212733347 0 1,8
				1.982	1	1.16875
				1,5 1	1	0.45625
				3.035	4	642838599 0 1,15625
				1.517	1	1.06875
				1.916	1	1.16875
				0.699	1	5.40625
				0.483	1	5.38125
				0.566	1	5.3
				1.016	1	4.725
				0.55	1	5.11875
				1.051	1	1.4875
				0.666	1	1.86875
				1.733	1	1.39375
				1.366	1	1.1125
				1,5 0	1	0.3375
				0,7 1	2	0.53125
				1.366	1	2.7875
				1.35	1	2.5125
				1.016	1	2.125
				1.45	1	2.49375
				1.832	0	2.55
				1.666	0	1.925
				1.833	0	1.9625
				1.716	0	1.5875
				0.55	1	5.025
				0.883	1	4.98125
				0.567	1	4.3
				1.183	1	3
				0.483	1	5.48125
				0,9 0	3	0.26875
				1.549	1	3.5
				1.933	0	3.41875
				1.799	0	2.90625
				2.049	74	045322793 0 4,10625
				1.633	1	4.5125
				0,7 1	4	0.56875
				1.05	0	3.36875
				0.683	1	5.41875
				1.25	1	4.0875
				1.299	1	5.18125
				2.009	75	383321444 0 4,75
				0.617	1	4.40625
				0.766	1	4.85
				0.666	1	5.325
				0.484	1	5.25
				0.516	1	5.15
				0.916	1	5.15625
				0.716	1	4.98125
				1 1 2	0.4	5625
				3.463	50	281056307 1 1,0375
				1.317	1	5.00625
				0.883	0	4.68125
				0.567	0	2.38125
				0.933	1	4.94375
				0.933	0	4.625
				1.05	1	4.775
				1.083	1	4.58125
				0,8 1	5	0.06875
				0.367	1	4.78125
				1.133	0	5.06875
				0.983	1	2.79375
				2.698	38	470341942 1 1
				0.683	1	2.10625
				1.216	1	5.1
				1.183	1	4.15
				0.784	0	4.9875
				0.783	0	1
				0.483	1	4.85
				2.162	88	443064938 1 1
				1.333	1	2.25625
				1,3 1	3	0.9625
				0.883	0	5.25
				1.05	0	4.65
				2.478	77	21975116 1 2,01875
				1.066	1	4.6375
				1.35	0	4.6625
				0.866	1	5.80625
				1.316	1	5.06875
				1.35	1	4.46875
				1.217	0	1.3375
				1.133	1	5.2
				1.166	1	5.06875
				1.199	1	4.31875
				1.716	1	4.48125
				1.084	1	4.375
				1.116	1	4.975
				1.549	0	4.8625
				1.233	1	2.2125
				0.983	1	5.06875
				1.033	1	4.95625
				1.416	0	4.78125
				1,1 1	4	0.85
				1.316	0	2.6125
				0.833	1	4.61875
				0.366	1	5.08125
				1.449	0	4.425
				0.45	1	4.99375
				0,8 1	5	0.18125
				1.333	0	4.94375
				0.617	1	4.625
				0.866	1	5.3375
				0.483	1	5.21875
				0.333	1	5.49375
				0.466	1	5.10625
				0.667	1	5.18125
				1.366	1	5.19375
				1.034	0	5.2125
				1,1 1	5	0.16875
				1,4 0	5	0.11875
				0.45	1	5.20625
				0.417	1	5.84375
				0.666	1	5.2375
				1.55	1	1.15
				1.183	0	1.0125
				1.133	0	4.28125
				1.867	1	5.05625
				0.783	1	4.4625
				0.983	1	4.775
				1.349	0	1.0625
				1.133	1	1.125
				1.251	0	1.99375
				1.683	1	4.975
				0.866	1	4.88125
				0.966	0	1.3375
				0.917	1	4.7
				0.883	1	4.725
				0.566	1	4.775
				0.916	1	4.925
				0.733	1	4.8
				1.582	1	4.975
				1.599	1	1.28125
				1.499	0	1.30625
				2.5	15	993417993 1 1,10625
				2.147	69	92101719 1 1
				3.042	37	888383042 1 1
				0.916	1	5.1125
				0.65	0	2.5875
				1 1 4	0.1	6875
				0.55	1	4.8875
				0,6 1	4	0.525
				0.75	1	4.88125
				0.566	1	4.8375
				0.816	1	1.76875
				1.166	1	4.1875
				1.017	1	1.85625
				0.983	1	2.4625
				0.75	1	4.275
				1.066	0	1.43125
				0.933	1	1.71875
				1.033	0	1.25625
				1.35	1	1.63125
				0.817	0	1.33125
				0.883	0	4.0375
				2.888	83	130311649 1 1
				0.733	1	2.5
				0.783	1	4.125
				2.364	60	697784904 1 2,8875
				0.916	0	2.4
				1.566	0	1.9125
				2.934	16	289903412 1 1
				1.117	1	4.9625
				0.566	0	4.90625
				0,9 1	1	0.6375
				0.633	1	4.80625
				2.823	12	020718734 1 3,65625
				1.316	1	5.9625
				1.399	1	5.7875
				2.277	23	604316513 1 2,84375
				1.866	1	2.9375
				2.116	7	129437228 1 5,63125
				0.883	1	5.98125
				1.149	1	6
				1.483	1	4.4875
				0.683	1	4.34375
				1.599	0	4.1
				2.462	64	421584411 1 2,5875
				2.486	10	167575062 0 2,6
				1.216	1	5.85
				1.899	1	5.825
				1.384	1	3.96875
				1.016	1	6
				1.833	0	2.16875
				1.016	0	5.825
				0.683	1	5.83125
				0.983	1	3.91875
				1.349	1	3.8875
				1 1 5	0.2	75
				0.833	1	5.91875
				0.833	1	5.975
				1.416	0	2.725
				3.003	81	670886637 0 1,01875
				0.95	1	5.26875
				3.722	29	968375506 0 4,70625
				0.833	0	5.35
				1.099	1	4.775
				0.517	1	5.94375
				1.099	1	3.775
				0.816	1	5.3375
				0,5 1	5	0.88125
				0.516	1	6
				0.816	1	6
				0.933	1	6
				0.483	1	6
				0.549	1	6
				0.983	1	3.78125
				0.999	1	6
				1.249	1	5.05
				2.226	87	441855669 0 2,575
				1.999	0	4.36875
				0.667	0	4.7
				0.783	1	5.3625
				2.159	76	432710886 0 2,9875
				0.683	1	5.94375
				1.216	0	4.98125
				0.55	1	5.88125
				0.517	1	6
				0.983	1	4.825
				2.646	65	406380773 1 2,925
				2.383	41	349953165 0 5,25625
				0.866	0	5.975
				0.616	1	6
				0.983	1	5.36875
				1.333	1	5.40625
				2.147	52	025871227 1 4,025
				0.683	1	6
				0.55	1	5.9625
				0.483	1	6
				1.101	1	4.95625
				1.149	1	4.2375
				2.301	4	169280579 1 1
				1.483	0	5.35625
				0.683	1	5.99375
				2.227	0	572696825 0 4,3875
				2.064	81	199990958 0 3,11875
				3.431	55	094600263 1 6
				2.528	48	223407746 1 5,975
				2.191	45	123256991 1 5,95625
				2.004	25	888411701 0 1,18125
				0.65	1	5.99375
				1.116	1	5.975
				0,8 1	5	0.98125
				1.634	0	1.65
				0.65	1	6
				0.466	1	5.9875
				0,6 1	6
				0.533	1	6
				0.633	0	6
				0.599	0	5.99375
				0,4 1	6
				0.866	1	4.75
				0.583	1	6
				0.733	1	5.9125
				0.666	0	6
				3.248	32	095945241 0 1,05
				0.55	1	6
				1,4 0	1	0.08125
				1.183	1	4.1625
				1.183	1	3.81875
				0.883	0	4.3875
				1.933	0	1.16875
				1,5 0	6
				0.733	1	5.90625
				0.783	1	6
				1.516	1	2.5375
				0.633	0	4.63125
				0.533	1	6
				0.816	1	5.925
				0,5 1	6
				0.616	1	6
				0.766	1	5.9625
				0.35	1	5.925
				0.65	1	5.99375
				0.599	1	5.9875
				1.816	0	1
				0.733	1	6
				0.65	1	5.9625
				0.517	0	4.90625
				0,6 1	6
				0.466	1	6
				0,5 0	6
				1.383	1	3.95625
				0.683	0	5.16875
				2.718	30	37250954 0 5,64375
				0.833	0	2.3375
				1.384	1	5.975
				0.499	1	5.99375
				0,5 0	4	0.8
				0.583	0	5.38125
				1.55	0	5.9875
				3.5	5	252873204 1 3,7
				0,8 1	6
				0.467	1	6
				0.716	0	6
				0.466	0	6
				0,5 0	2	0.55
				1.016	1	2.6125
				0.716	1	5.58125
				0.483	1	6
				0.633	1	6
				0.55	0	5.96875
				0.583	1	6
				0.833	1	4.56875
				0,8 1	6
				0.933	1	1.5125
				1.516	1	3.09375
				2.536	88	350927891 1 3,825
				0.567	1	5.275
				0.616	1	5.9875
				0.533	1	5.99375
				0.633	1	5.9875
				1.033	0	4.075
				1.149	1	3.6625
				1.016	1	5.68125
				1,6 1	2	0.80625
				0.749	1	5.96875
				0,9 1	6
				1.866	1	4.00625
				0.783	1	3.96875
				1.949	0	2.06875
				1.083	1	5.46875
				1.949	1	3.13125
				1.349	1	5.99375
				0,4 1	5	0.99375
				0.65	1	5.91875
				1.733	1	4.35
				2.865	4	660916508 1 2,55625
				0.916	0	2.98125
				0,9 1	5	0.575
				1.366	0	2.21875
				0.833	1	3.8875
				0.649	1	5.98125
				2.582	88	490521094 1 5,94375
				3.319	37	962764861 1 1,04375
				1.033	1	2.45
				2.703	66	634239436 0 5,3875
				3.511	10	491520705 0 4,7
				1.667	1	4.9
				1.116	1	5.98125
				1.499	0	4.04375
				1.366	1	5.4875
				0.85	1	6
				1.599	1	5.98125
				1.15	0	3.06875
				1.299	1	3.6625
				1.466	1	3.48125
				1.15	0	3.825
				1.466	1	3.68125
				1.933	1	4.16875
				0,8 1	5	0.48125
				2.515	0	402814259 0 1
				2.96	52	310237648 0 1,08125
				0.967	0	5.55625
				0,8 1	6
				0.867	1	5.975
				1.333	1	4.35625
				0.916	1	6
				0.949	1	5.99375
				0.751	1	6
				1.533	1	2.9625
				0.883	1	6
				1.366	1	3.76875
				0,8 1	6
				0.733	1	6
				1.999	1	1.0375
				1.167	1	6
				1.966	1	4.8375
				1.934	1	4.83125
				1.299	1	4.4125
				1.216	1	1.01875
				0,7 1	4	0.69375
				0.65	1	5.01875
				0.85	1	2.075
				1.066	0	1
				0.666	1	2.6125
				0.616	1	6
				0.766	0	1
				0.733	0	1.025
				0.583	1	5.01875
				0.816	1	4.0125
				1.066	1	1
				0.566	1	6
				0.566	1	6
				0.833	0	4.69375
				0.85	0	2.23125
				0.566	1	4.625
				0.966	0	1
				0.483	1	6
				0.783	1	4.5
				1.384	0	1
				0.65	0	1
				0.433	1	6
				0.766	1	6
				0.733	1	6
				1.799	1	1.0375
				0.416	1	6
				0.599	0	2.63125
				1.183	0	2.6
				1.05	1	1
				1.166	1	3.5
				3.074	3	155659002 0 1,9625
				0.616	1	6
				3.447	34	474138958 1 3,4125
				0.733	1	4.9125
				0.75	1	4.39375
				2.807	92	411041439 1 1
				0.883	0	1.0125
				0.566	1	1
				0,5 0	1
				0.466	1	1
				0,9 1	1
				0.567	1	6
				0.516	1	6
				0.499	0	3.5625
				1.85	1	1.00625
				0.617	1	1
				0.533	1	5.61875
				1,4 0	1	0.78125
				0.767	1	4.1875
				1.566	1	1
				0.616	0	1.0125
				0,6 1	6
				0.749	0	3.85
				0.483	1	6
				1.183	0	2.13125
				0.65	1	6
				1,3 0	1	0.39375
				0.383	1	6
				0,7 1	6
				0.783	1	3.10625
				0.983	0	1
				0.867	0	1.04375
				0,7 0	1
				0.633	1	6
				0.583	1	6
				0.716	1	6
				0.683	1	4.6625
				0.849	1	2.98125
				0.883	0	3.11875
				0.567	1	6
				0.716	0	1
				0.767	1	6
				0,8 1	6
				0.566	1	6
				0.55	1	6
				0.766	1	6
				1.116	1	2.25625
				0.533	1	5.99375
				0,8 0	1
				0.633	1	6
				0.417	1	6
				0.716	1	4.11875
				1.116	1	2.86875
				1.817	1	1
				0.55	1	5.11875
				0.566	1	2.025
				0.483	1	4.05625
				1.133	0	1
				0,5 1	4	0.575
				0.866	1	1
				1.083	1	6
				1.449	0	4.1125
				0.466	1	4.25
				0.717	1	4.1625
				0.733	1	2.50625
				0.567	0	1
				0.35	1	5.925
				2.723	73	227151415 0 1
				0.483	1	6
				0.766	0	4.15
				0,9 1	4	0.24375
				1.116	1	1
				0.616	1	4.09375
				0.501	1	4.0625
				0.666	1	4.19375
				0,8 1	2	0.68125
				0.766	1	4.65
				1,1 1	1
				1.166	1	1
				2.09	88	634109745 1 1
				0.616	0	2.575
				1.067	1	2.60625
				0.517	1	2.0625
				0.683	0	1.025
				0,6 1	2	0.5875
				0.817	1	2.98125
				0,9 0	1	0.0125
				0,6 0	6
				1.233	1	1
				0.45	1	4.69375
				0.85	0	1
				1.116	0	1
				1.166	1	3.1
				0.533	1	3.96875
				0.617	0	6
				1.999	0	1
				0.733	0	1
				0.433	1	6
				0.533	1	6
				0.799	1	3.5625
				0.65	1	3.3625
				0.85	0	1
				0,6 1	6
				0.683	1	1
				0,6 0	1
				0.783	0	1
				0.55	0	1
				0,5 1	3	0.8125
				0.666	1	6
				1.25	1	1
				0.417	1	5.98125
				0.417	0	3.13125
				0.65	1	5.4875
				0.633	0	1.0125
				0.683	0	1
				0,5 1	6
				0.55	1	5.95
				0.733	1	1
				0.317	0	4.7125
				0.616	1	6
				0.866	1	6
				0.566	1	5.9625
				0.766	1	6
				0.983	0	1
				0.883	0	1
				0.366	1	6
				0.833	0	3.23125
				0.566	1	6
				0.466	1	6
				0.55	1	1.025
				0.683	0	2.9375
				0.533	1	2.3375
				0.683	0	2.3625
				0.516	1	4.9125
				0.633	1	6
				0.433	1	6
				0,8 1	6
				1.433	0	3.66875
				0.783	0	3.75
				1.483	0	2.0125
				0.767	1	1.4875
				0.651	1	1.7125
				0.433	1	6
				0.467	1	6
				0.716	1	5.9375
				0.366	1	6
				0.417	1	1.04375
				0.733	1	1.06875
				0.95	1	1
				0.833	1	5.99375
				1.116	1	1.025
				0.366	1	5.94375
				1.299	1	1.025
				1.233	0	1.00625
				0.617	1	4.28125
				1.299	0	1
				0.85	1	1.0625
				0.783	0	1
				0.733	1	1
				1.483	1	1
				0.567	1	6
				0.517	1	6
				0.983	0	2.48125
				0.55	1	6
				2.126	81	363460918 0 1
				2.363	42	450045049 0 1,01875
				1.683	1	6
				2.754	24	564689081 1 1,00625
				0.966	1	5.9875
				0.733	1	5.96875
				0.95	1	5.9625
				1.816	0	3.6
				1.732	1	1.00625
				1.55	1	6
				2.651	9	027484736 0 1
				0,9 1	6
				0,8 1	5	0.9875
				0.983	1	6
				1.332	1	5.9625
				1.066	0	1.0125
				2.997	11	613351466 1 1
				1.982	1	1.00625
				1.516	0	1
				1.616	0	1.0125
				1.199	0	6
				0.899	0	6
				1.583	0	5.9875
				1.583	1	1
				2.515	47	107400017 1 1
				1.316	1	1
				2.619	43	951542555 0 1,00625
				1,4 0	6
				1.416	1	1.0375
				0.95	0	5.99375
				1.066	1	5.98125
				1.283	0	1
				0.683	0	6
				1,3 1	1	0.01875
				0.916	0	1
				1.667	1	6
				0.85	1	6
				1.083	1	1.025
				0,6 0	6
				1.201	0	1
				0.933	1	6
				0,5 1	6
				0.467	1	5.99375
				0.966	0	6
				1,2 1	6
				0.733	0	6
				1.101	1	5.98125
				0.866	1	5.99375
				0.917	1	5.975
				0.533	1	6
				1.783	1	1.00625
				0.616	1	5.9625
				0.766	1	6
				0.999	1	6
				1.266	0	1.00625
				1.816	1	6
				0.95	1	5.98125
				1.533	1	1.00625
				1.349	1	1
				1.017	1	1.00625
				0.633	1	6
				0.617	1	6
				1,1 0	1	0.025
				0.916	1	6
				1.033	1	1
				0.85	0	1.05
				1.183	1	5.95625
				1.116	1	1.025
				1.766	1	1
				1.116	1	6
				0.833	0	1
				0.833	0	6
				0,9 0	5	0.9875
				0.75	0	1.00625
				1.25	1	1.01875
				1.133	1	6
				0.616	1	5.95
				1.849	0	5.95625
				1.749	0	1
				1.083	1	5.98125
				1.666	0	1.01875
				0.866	1	6
				1 0 1	0	25
				0.65	1	5.975
				0.833	1	5.96875
				0.699	1	5.95
				1.182	1	5.96875
				1.85	1	1.00625
				1.433	0	1
				0.766	1	6
				0.983	1	5.94375
				0.766	1	1
				0.65	1	6
				1.866	1	6
				1.066	1	6
				0.367	1	6
				0.699	1	6
				0.966	1	6
				0.683	1	5.99375
				2.214	52	225806812 1 1,0125
				1.216	0	1
				2.39	76	966171463 0 1,05625
				0,6 1	5	0.96875
				1 1 1	0	375
				1.033	0	1.01875
				0.966	1	6
				0.983	0	1
				0.717	1	6
				1.016	0	1.00625
				0.617	1	5.98125
				1.233	1	5.96875
				0.666	1	5.95
				0,7 1	6
				1.299	1	1.05625
				0.666	1	6
				1.166	1	6
				0.883	0	1.0625
				0.633	1	6
				0.716	1	5.95
				0.416	1	6
				0.467	1	6
				1.333	0	1.01875
				1.616	0	6
				1.333	0	5.95625
				1.216	1	1
				0.783	1	6
				1.216	0	6
				0,9 1	1	0.0125
				0.883	0	6
				1.051	0	5.98125
				0.633	1	5.98125
				0.65	1	6
				1.183	1	6
				1.166	1	5.96875
				0.883	1	6
				0.633	1	5.98125
				0.75	1	6
				1.016	0	1.03125
				1.216	0	1
				1.349	1	5.99375
				0.733	1	6
				1.266	1	5.96875
				0,8 1	5	0.975
				1.166	1	6
				0.617	1	6
				1,1 0	1	0.01875
				1.399	1	1.025
				0.733	1	6
				1.35	1	5.98125
				1.033	1	6
				0,8 1	6
				0.866	0	1.025
				0.567	1	6
				0.933	1	5.98125
				1.566	1	1
				0.866	1	5.9625
				0.467	1	5.975
				0.716	1	6
				0.916	0	1
				0,6 0	6
				0,6 1	6
				0.483	1	6
				1.083	0	1
				1 0 6
				2.827	17	145550006 0 1
				0.883	1	1
				0.717	0	6
				0.95	1	5.98125
				0,4 1	5	0.96875
				0.784	1	5.98125
				2.322	86	508847028 1 1,0625
				1.333	0	1.0125
				1.216	1	1.025
				0,8 1	6
				0.833	1	5.99375
				1.932	1	1.025
				1.333	1	5.99375
				1.15	1	1
				0.95	0	1.0375
				0.867	1	5.94375
				0.85	1	6
				1.166	0	1
				0.433	1	5.99375
				1.183	1	5.94375
				0.783	1	5.9875
				1.016	1	6
				0,8 1	5	0.99375
				1.066	1	1.03125
				0.816	1	1.05
				1.616	1	5.9875
				0.816	0	1
				1.383	0	1.04375
				1.482	0	1.1125
				1.133	0	1
				1.316	0	1.03125
				1.083	0	5.875
				1.05	0	1.1375
				0,6 0	6
				1.283	1	1
				1.266	1	6
				2.145	33	144930559 1 3,55625
				1.233	0	4.525
				0.516	1	6
				0,5 1	6
				0.517	1	6
				0.533	1	6
				1.433	0	3.2875
				0.916	1	5.325
				0.983	1	5.9875
				0.616	1	6
				1.033	1	4.9875
				0.733	1	5.525
				0.516	0	5.26875
				0.583	1	6
				1.116	0	3.33125
				0.65	1	6
				0.516	0	5.84375
				0.483	1	6
				1.499	1	6
				0.716	1	4.81875
				0.467	1	6
				0.516	1	6
				0.584	1	5.975
				0.866	1	5.9875
				0.499	1	6
				0.883	1	4.63125
				0.467	1	6
				0.966	1	3.75
				0,6 1	6
				0.567	1	6
				0.916	0	3.3625
				1.882	1	4.18125
				0.35	1	6
				1.05	1	5.1
				0.583	1	6
				2.076	57	262962312 0 4,68125
				0.567	1	6
				0.583	1	6
				1.332	0	3.125
				0.766	1	6
				1.483	1	6
				0.417	1	6
				0.783	1	6
				0.583	1	4.35625
				1.05	0	2.89375
				0.883	1	4.8375
				1,2 0	2	0.71875
				0.667	1	5.00625
				0.566	1	6
				1.084	0	2.01875
				1,1 1	3	0.9125
				0.616	1	5.33125
				0.716	1	5.28125
				0.816	1	5.0125
				0.65	1	6
				0.966	1	6
				1.367	0	5.99375
				1.016	1	5.6875
				1,2 1	6
				0.85	1	6
				0.65	1	6
				0.883	1	6
				0.583	1	6
				0.933	0	6
				0.799	0	4.24375
				0.633	1	5.9125
				0.617	0	3.40625
				0.466	1	6
				0.666	1	5.94375
				1.367	1	5.99375
				2.326	11	268603553 0 2,83125
				0.783	1	3.96875
				0.799	1	5.99375
				0.533	1	6
				0.633	1	6
				1.116	0	4.7625
				1.016	1	5.2875
				2.705	89	762842111 1 2,50625
				1.516	1	3.13125
				0.55	1	6
				0,5 1	5	0.85
				0.683	0	5.725
				0.583	0	5.83125
				0.883	1	5.73125
				0.983	0	4.5375
				1.683	1	6
				2.773	28	545224846 1 6
				1.383	1	6
				2.108	5	305900673 0 5,99375
				4.256	58	161926988 0 5,94375
				2.106	26	374992232 0 5,95625
				2.583	53	80761654 1 5,94375
				2.491	82	414757392 1 5,01875
				2.155	21	024571111 1 4,85
				2.416	44	284315407 0 6
				0.883	1	5.90625
				0.683	1	5.45625
				0,7 1	5	0.925
				0,6 1	6
				2.386	10	306599488 0 5,91875
				2.368	50	148967157 0 5,89375
				1 1 5	0.9	3125
				2.098	4	709931935 0 5,95
				0.866	1	5.95625
				0.533	1	5.96875
				2.777	48	255925557 0 6
				2.289	4	898868253 0 5,9875
				0.467	1	6
				2.121	21	979426593 0 6
				3.081	4	543396724 0 4,15
				0,7 1	6
				0.633	1	6
				2.429	16	248117884 0 6
				0.65	1	6
				2.037	81	522604336 0 6
				2.043	5	600530157 1 3,25625
				2.4	23	978923758 0 5,975
				0.733	0	3.35
				2.074	63	608865383 0 6
				0.483	1	6
				2.061	61	779165268 0 5,98125
				2.488	72	876831535 1 2,1625
				0.666	1	6
				2.937	66	954823039 1 2,66875
				2.133	29	347071978 0 6
				0.633	1	6
				0.566	1	6
				2.058	23	221647491 0 5,99375
				2.486	43	024883847 0 6
				0,7 1	5	0.81875
				1.166	1	6
				2.947	75	29276844 0 6
				2.391	53	708269199 1 2,925
				1.399	1	5.15
				0,6 1	5	0.71875
				2.017	64	681410286 0 5,9125
				0.616	1	6
				1.266	1	6
				2.105	24	39842994 0 6
				2.839	83	190603237 0 5,325
				3.046	13	303832263 1 5,68125
				2.08	49	724758918 1 3,1375
				0.716	1	6
				0.616	1	6
				0.65	1	6
				3.157	63	754267853 0 6
				0,6 1	5	0.0375
				2.747	14	855722766 0 6
				0.817	1	6
				2.874	32	314514797 0 6
				2.027	54	155887912 0 6
				0.566	1	6
				2.02	86	597324675 0 6
				0.85	1	6
				2.29	80	43290178 0 6
				0.483	1	6
				2.105	14	857800163 0 6
				3.611	76	803327146 0 6
				0.55	1	6
				0.866	0	6
				1.766	1	4.40625
				0.766	1	6
				2.01	32	945778101 0 6
				1.333	1	6
				0.833	1	6
				0.517	1	6
				2.462	72	625460904 0 6
				0.45	1	6
				2.636	10	448188763 0 6
				2.637	82	134587249 0 6
				2.14	66	875881205 1 3,09375
				0.466	1	6
				3.212	0	928707283 0 6
				2.643	29	660122276 0 6
				2.311	67	075037956 0 6
				3.037	48	161712648 0 6
				0.566	1	6
				0.899	0	3.1375
				0.583	0	3.0875
				0.533	1	6
				1.016	1	6
				0,6 1	4	0.3625
				0.683	1	5.975
				0.716	1	5.5375
				0,6 1	6
				0.466	1	6
				0.333	1	6
				0.383	1	6
				2.06	11	904776096 0 4,7375
				0.516	1	6
				0.367	1	6
				0.517	1	6
				0.466	1	6
				1.116	1	6
				0.666	1	6
				1.906	1	5.95625
				2.94	15	432329182 0 1
				1.337	1	5.975
				1.311	1	6
				0.877	1	6
				3.144	30	575067164 0 1,00625
				1.427	1	6
				0.518	1	6
				0.47	1	6
				1.265	1	5.98125
				1.002	1	6
				1.208	1	5.99375
				0.56	1	6
				0.486	1	6
				1.069	1	5.975
				0.515	1	5.9875
				0.629	1	1.03125
				1.136	1	6
				1.414	1	6
				1.113	1	1.0625
				0.932	0	1.03125
				1.408	1	6
				1.815	1	1.025
				1.054	1	5.98125
				0.479	1	5.9625
				1.28	1	5.99375
				0.619	1	6
				1.307	1	6
				1.384	0	1.05
				1.346	1	6
				1.083	1	6
				0.538	1	6
				1.064	1	1.025
				1.091	1	5.9625
				0.57	1	1.075
				1.154	1	6
				0.719	1	1.075
				0.763	1	1
				0.897	0	1
				1.384	1	1
				0.665	1	6
				1.078	0	5.9875
				0.673	1	6
				0.944	1	1.0375
				0.807	0	1.04375
				0.93	0	1.0375
				1.216	0	1.04375
				0.719	1	5.9875
				1.834	1	5.975
				2.198	74	890365948 1 1
				1.194	1	5.98125
				1.126	1	1.03125
				1.46	0	1.1375
				1.368	0	1
				1.478	1	6
				2.782	83	811132642 1 5,975
				2.2	28	473932477 0 1,0125
				0.456	1	5.95625
				1.033	1	6
				1.963	1	1.00625
				0.939	1	1.03125
				1.093	1	5.9625
				0.469	1	5.98125
				1.827	1	1
				1.228	1	5.9625
				1.12	1	5.95625
				1.079	1	6
				1.009	1	5.9625
				1.272	0	1
				1.033	1	6
				1.153	1	5.9625
				1.068	1	6
				0.913	0	1
				0.605	0	1
				0.729	1	6
				0.652	1	5.9625
				1.639	0	5.99375
				1.163	1	5.96875
				1.388	1	1
				1.773	1	5.9625
				1.895	1	1.0375
				1.107	1	5.95
				0.879	0	1.03125
				1.846	1	1.05
				1.097	1	6
				0.449	1	5.96875
				1.261	0	5.9875
				1.132	1	5.975
				1.15	1	6
				1.453	1	6
				2.086	81	079993645 0 1,0375
				2.041	52	434722831 0 1,03125
				2.07	97	124727281 1 5,9875
				1.365	1	6
				1.137	1	6
				1.151	1	6
				1.235	0	1.06875
				0.772	0	1.04375
				0.972	1	1.05625
				1.822	0	1.05
				0.558	1	1
				2.955	67	536596816 1 1,03125
				0.974	1	1.0125
				0.783	1	6
				2.381	49	700313807 1 1,00625
				0.523	1	6
				1.529	1	6
				1.033	1	1
				0.668	1	6
				0.738	0	5.99375
				0.735	1	6
				0.473	1	6
				0.718	1	5.98125
				1.013	1	1
				1.043	0	1
				1.121	1	1.00625
				0.984	1	5.99375
				0.664	1	6
				0.606	1	6
				0.628	0	5.96875
				0.863	1	6
				0.424	1	6
				1.054	1	1.00625
				0.824	1	1.0125
				0.863	1	1.05
				0.986	1	6
				0.842	1	5.98125
				0.851	1	1
				0.803	0	1.04375
				0.687	1	1.04375
				1.281	1	5.975
				1.726	1	6
				0.775	0	1
				0.676	0	1
				0.532	1	1.00625
				0.669	0	1.06875
				0.818	1	6
				1,7 1	6
				1.529	1	5.99375
				1.874	1	6
				1.423	1	1
				1.65	1	6
				1.463	1	6
				1.457	0	1
				2.052	7	008414639 1 1,03125
				1.533	1	5.9625
				1.81	1	5.95
				1.792	1	6
				1.153	1	1.05
				3.108	17	104199888 0 1,0125
				1.668	1	6
				1.266	0	5.94375
				1.099	1	6
				0.669	1	1.05625
				1.954	1	1
				1.132	0	1.01875
				0.962	1	5.95
				0.515	0	1
				0.74	0	1.00625
				0.689	1	1.0625
				2.085	7	815096527 1 1
				0.773	1	6
				0.296	1	6
				0.919	1	5.9875
				1.263	0	1.0125
				0.635	0	1.0375
				0.863	0	1
				1.17	1	5.98125
				0.793	0	1
				0.722	0	1.0625
				0.826	1	1.075
				1.431	1	6
				1.767	1	1.0375
				0.99	1	5.9625
				1.096	1	5.95625
				0.762	1	5.99375
				1 0 1	0	5
				1.314	1	1.0375
				1.42	0	1.05625
				0.59	1	5.9875
				1.227	0	1.06875
				1.022	1	6
				0.819	1	5.9375
				0.898	1	5.99375
				1.456	0	1
				0.784	1	5.96875
				0.686	1	6
				0.57	1	5.975
				0.731	1	5.98125
				0.796	1	5.9875
				0.793	1	6
				0.788	0	1
				2.783	35	602330348 0 1
				1.083	1	5.95625
				0.603	1	5.98125
				0.535	1	1
				0.964	0	5.98125
				0.912	1	5.99375
				1.259	1	1
				0.966	1	5.4125
				0.966	1	5.6
				0.767	1	5.9125
				1.799	1	3.09375
				0,4 1	5	0.14375
				2.513	13	814890564 1 3,10625
				0.966	1	5.66875
				0.583	1	5.56875
				0,6 1	5	0.4625
				1.05	0	4.61875
				1.217	1	2.15625
				0.483	1	5.5625
				1.833	0	1.71875
				0.533	1	5.79375
				0.634	1	5.6875
				0.95	1	5.6875
				0.583	1	5.5
				0.667	1	5.59375
				0.667	0	4.96875
				0.649	1	5.45
				1.799	0	4.05
				1.399	1	4.1125
				0.85	1	5.35625
				1 1 4	0.8	3125
				0.733	1	5.16875
				1.449	0	1.11875
				3.221	42	90235231 0 4,90625
				0.767	0	4.69375
				0.833	1	5.00625
				0.333	1	5.7875
				2.868	38	663572107 1 1,2625
				0,9 1	5
				0.65	1	5.15
				0.334	1	5.2875
				0.45	1	5.51875
				0.533	1	5.25
				0.816	1	4.94375
				0.517	1	4.6
				1.066	1	5.20625
				0.799	0	5.15625
				0,6 1	5	0.275
				0,5 1	5	0.54375
				0.483	0	4.96875
				1.049	0	1.125
				1.316	0	1.29375
				0.966	1	4.3375
				0,4 1	5	0.1875
				0.833	1	5.2375
				0.633	0	4.975
				1.133	1	5.55
				0.933	0	5.4375
				0.849	1	3.6875
				1.05	1	3.86875
				1.099	0	1.35
				1.649	0	4.80625
				0.316	0	5.9875
				1.033	1	5.61875
				0,6 1	5	0.725
				0,7 0	5	0.51875
				2.283	58	793320755 1 5,61875
				0.466	1	5.6
				1.883	1	5.5125
				0.283	1	4.71875
				0.583	1	4.2375
				0.333	1	1.8375
				1.433	1	2.8875
				1.083	0	4.91875
				0.717	1	4.7125
				0.25	1	5.1125
				0,6 1	4	0.9125
				1.232	1	5.01875
				1.617	1	4.9125
				0.75	1	5.0125
				0.766	1	5.0375
				0.733	0	4.73125
				0.667	0	4.4
				1.116	0	4.70625
				0.85	1	4.25
				1.183	0	4.61875
				0,6 0	4	0.93125
				1.283	0	1.35
				0.766	1	4.73125
				0.983	0	1.68125
				0.883	1	5.0375
				1.25	1	5.1125
				0.883	1	5.50625
				0.75	0	5.3
				0.767	1	5.3125
				0.75	1	5.2625
				1.899	0	4.875
				0.549	0	5.2
				0.55	1	5.09375
				1.05	0	1.4125
				1.066	0	1.85
				0.667	1	5.2125
				0.45	1	5.6375
				0.85	1	5.01875
				0,4 1	5	0.375
				0.583	0	5
				0.933	0	4.75625
				0,7 1	4	0.8375
				0.75	0	5.1625
				0.333	1	5.33125
				0.766	1	1.38125
				0.533	1	5.4125
				0.567	0	5.10625
				0.45	0	5.06875
				0.367	1	5.24375
				0.517	0	5.275
				0.633	1	5.24375
				0,6 0	5	0.3875
				0.833	0	1
				0,6 0	5	0.0875
				0.533	1	5.275
				0.233	1	5.59375
				0.367	1	5.95
				0.383	1	5.825
				0.45	1	5.5625
				0.783	1	5.625
				0.367	1	5.4875
				0.416	0	5.6625
				0.483	1	5.40625
				0,3 1	5	0.43125
				0.35	1	5.575
				0.35	1	5.83125
				1.25	1	1
				1.316	1	5.4
				1.116	1	5.09375
				0.25	1	5.2875
				0,7 1	5	0.5625
				0.416	1	5.4375
				0.316	1	5.61875
				0.733	1	5.78125
				1.932	1	1
				0,6 1	5	0.85625
				1.066	1	5.74375
				0.566	1	5.56875
				0.217	0	5.41875
				0.616	1	4.81875
				1.066	1	5.33125
				0.483	1	5.0125
				1.216	1	5.00625
				0.55	1	1.43125
				0,5 1	5	0.13125
				0.767	0	4.84375
				0.816	0	5.44375
				1.416	0	1.8625
				0.699	0	1.7125
				0.816	0	5.2375
				0.483	1	5.40625
				0.383	1	5.6125
				1.183	1	5.55
				0.283	0	5.29375
				0.633	1	5.175
				1,4 1	5	0.34375
				0.783	1	5.05625
				0.399	1	4.8375
				0.549	1	1
				0.933	1	5.66875
				0.966	0	4.89375
				0.85	1	5.075
				1.266	1	5.56875
				0.983	1	5.4
				1.166	0	1.08125
				0.583	0	5.43125
				0.949	0	5.36875
				0.75	1	5.24375
				0.516	0	5.05625
				0.766	0	1.35
				0.766	1	5.0875
				0.333	1	5.60625
				1.383	1	5.66875
				0.551	0	5.61875
				0.467	1	5.5
				1.483	1	1.60625
				0.883	1	5.33125
				0.683	0	5.20625
				0.433	1	5.35625
				0.433	0	5.40625
				0.583	1	5.175
				0.433	1	5.36875
				0.883	0	5.425
				0.466	1	5.21875
				0.483	1	5.1625
				0.467	1	5.1
				0.717	0	5.425
				0.683	0	5.36875
				1.049	0	5.35625
				0,4 0	1	0.5375
				0.366	1	5.49375
				3.073	19	486076975 1 1,25
				1.434	0	5.375
				0,7 1	5	0.8375
				0.816	1	5.7
				1.033	0	5.66875
				0.283	1	5.50625
				0.367	1	5.73125
				0.349	1	5.71875
				0,6 1	5	0.6875
				1.366	0	5.625
				0.533	1	5.81875
				0.95	0	1.725
				0.883	1	5.85
				0.933	1	4.95625
				0,8 1	6
				0.783	1	5.65
				0.85	1	5.625
				0.55	1	5.6625
				0.683	1	5.66875
				0.616	1	5.78125
				0.767	1	5.7875
				0.816	1	5.58125
				0.567	1	5.4375
[truncated: 38,595 more rows]

## Sheet: Experiment 2d  (Figure 3 & 4)
mratio	vratio	bound		rt	cor	cj	condition
0.865976	1.19445	1.42051		0.953	1	2	3
1.06319	1.45741	1.07389		0.566	1	5	2
1.24104	1.69928	1.41414		0.733	1	4	1
0.813591	1.06066	1.11578		1.302	1	4	2
0.982262	2.00628	1.24885		0.943	1	4	2
0.955041	0.982441	1.38017		0.505	1	5	2
0.853264	0.907452	1.41577		0.831	0	3	3
1.0745	0.94561	1.31502		1.337	0	4	1
0.888207	1.85653	1.31528		0.583	1	5	4
1.11833	1.09673	1.28331		0.701	1	5	4
0.783317	1.37192	1.27653		0.838	0	2	3
2.09855	1.03579	1.05743		1.086	1	5	2
1.25047	1.59896	1.12796		0.503	1	5	4
0.871396	1.32709	1.12335		1.315	1	6	4
0.967095	1.53475	1.05777		0.73	1	6	3
0.927561	1.63144	1.39493		1.379	1	5	1
1.06545	1.65831	1.11449		0.605	1	6	3
1.21037	1.88888	0.952246		0.635	1	5	2
1.20892	2.06963	0.973938		1	1	5	1
1.02106	1.36662	1.50239		0.675	1	6	1
1.82527	1.36662	1.50239		0.637	1	6	4
1.08512	1.41881	1.23871		0.69	1	1	1
1.1038	0.711707	1.49748		0.651	1	5	1
0.677834	0.438749	1.47597		0.591	1	5	4
1.0842	0.389309	1.35386		0.755	1	6	4
1.38786	0.653283	1.47828		0.916	1	5	1
1.11435	1.14001	1.5724		0.746	1	5	1
0.915547	1.74261	1.2676		0.465	1	6	2
1.52999	1.06731	1.08977		1.032	1	2	1
1.04744	2.3538	1.19316		0.426	1	6	4
0.120389	1.39983	1.33917		0.789	1	6	1
1.24639	1.12605	1.55794		0.878	1	6	3
0.898634	0.952769	1.46051		1.101	1	4	3
0.864871	1.11982	1.39363		0.788	1	6	4
1.15212	1.07177	1.15515		0.599	1	6	4
1.22159	1.40462	1.45396		1.071	1	4	2
1.05154	1.06463	1.10272		0.756	1	4	3
0.723905	0.714966	1.49579		0.779	1	5	2
1.02598	0.549701	1.28947		0.901	1	5	2
1.0827	1.45483	1.10575		0.945	1	3	1
-0.0441497	0.761502	1.50512		1.038	1	4	1
0.902496	1.11052	1.17233		1	1	5	4
0.953584	0.856648	1.27264		0.802	1	5	3
1.28305	1.4613	1.33454		0.754	1	6	2
1.16089	1.10447	1.30914		0.919	1	4	1
1.39498	0.830674	1.12257		0.557	1	6	1
1.07136	1.08509	1.16831		0.857	1	6	4
0.712854	1.04671	1.46149		0.642	1	6	1
0.798554	1.25081	1.2936		0.634	1	5	4
1.19194	1.1185	1.4147		0.819	0	4	3
1.02647	0.899317	1.39417		1.033	0	3	2
1.16309	1.26789	1.29543		1.181	1	5	3
0.673522	0.741219	1.18085		0.768	1	6	3
1.309	0.126404	1.36395		0.605	1	6	4
1.14182	1.11642	1.44988		0.682	1	5	2
0.233935	0.304011	1.08022		0.732	0	2	3
1.26564	0.786019	1.11828		0.731	1	6	4
0.545508	1.10385	1.23034		0.748	1	5	3
1.28813	0.910218	0.977734		0.628	1	5	4
0.974863	0.817924	1.39933		1.04	1	5	3
1.66346	1.24378	0.920099		0.621	1	5	2
2.09607	0.668323	1.09252		0.904	1	5	1
0.650453	1.58442	1.10464		0.587	1	6	4
1.13655	0.517945	1.1398		0.796	1	6	4
1.14926	0.912984	1.1644		0.695	0	4	1
0.299044	1.38586	1.16917		0.642	1	5	2
2.35038	0.816948	0.853882		1.039	1	5	1
				0.809	1	3	3
				0.659	1	6	4
				0.588	1	6	3
				0.749	0	1	4
				1.208	1	6	3
				0.85	1	4	3
				0.595	0	5	3
				0.641	1	6	2
				1.366	1	5	1
				0.826	1	5	4
				0.511	0	5	2
				0.796	1	6	2
				1.038	1	6	1
				0.872	1	5	2
				0.649	1	5	4
				0.793	1	5	1
				0.677	1	6	2
				0.731	1	6	3
				0.701	1	5	4
				0.591	1	6	3
				0.906	1	5	1
				0.919	1	6	2
				0.875	1	6	3
				0.722	1	6	3
				0.826	1	4	3
				0.623	1	5	1
				0.69	1	5	1
				0.685	1	6	4
				0.716	1	6	4
				0.745	1	6	4
				0.613	1	5	3
				0.597	1	6	4
				0.636	1	6	2
				0.624	1	6	4
				0.883	1	5	4
				1.301	1	3	1
				0.882	1	6	1
				0.701	1	5	3
				0.626	1	6	1
				0.69	1	5	4
				0.55	1	4	2
				0.786	1	5	1
				0.494	1	4	3
				0.726	1	5	2
				0.811	1	5	4
				0.988	1	5	3
				1.116	0	5	3
				1.011	1	5	3
				1.028	1	6	1
				0.79	1	4	1
				0.867	1	4	2
				0.64	1	4	2
				0.634	1	4	2
				0.501	1	5	2
				0.595	1	5	4
				1.27	0	5	3
				0.559	1	6	2
				0.813	1	5	3
				0.843	1	4	1
				0.635	1	5	4
				0.773	1	5	3
				0.83	1	4	1
				0.95	1	5	2
				1.336	0	3	1
				0.818	1	5	1
				0.581	1	6	1
				0.566	1	6	3
				0.569	1	5	3
				0.631	1	5	1
				0.791	1	4	1
				0.616	1	5	3
				0.587	1	5	4
				0.862	1	6	4
				0.859	1	5	3
				0.635	1	6	4
				0.637	1	4	3
				0.767	1	6	2
				1.318	1	5	4
				0.725	1	5	2
				0.659	1	5	2
				0.443	1	3	1
				0.743	1	5	2
				0.842	0	5	3
				1.261	1	5	2
				1.004	1	5	1
				1.362	0	4	2
				0.802	1	5	4
				0.955	0	5	1
				0.662	1	5	1
				0.552	1	6	4
				0.672	1	6	4
				0.67	1	5	2
				1.071	1	3	1
				0.76	1	6	4
				0.567	1	6	4
				0.534	1	5	4
				0.773	0	5	3
				0.663	1	5	3
				0.963	1	4	2
				0.518	1	6	4
				0.914	1	4	2
				0.483	1	5	2
				0.544	1	5	1
				0.896	1	1	1
				0.839	1	6	4
				1.029	0	6	4
				1.037	1	4	1
				0.589	1	5	3
				0.431	1	5	4
				1,2 0	1	1
				0.763	1	6	2
				0.614	1	5	3
				0.956	1	5	2
				0.532	1	5	2
				0.711	1	6	2
				1.065	0	1	3
				0.482	1	6	4
				0.968	1	5	3
				0.706	1	6	3
				0.751	0	5	3
				0.883	0	4	2
				0.567	1	5	4
				0.698	1	5	2
				1.351	1	4	2
				0.561	1	6	3
				0.594	1	4	4
				0.773	1	5	4
				0.682	1	4	2
				0.745	1	4	3
				1.044	1	5	3
				0.673	1	5	1
				0.458	1	6	4
				0.593	1	5	2
				0.653	1	4	2
				0.702	0	3	1
				0.841	1	5	3
				0.858	1	4	2
				0.536	1	4	4
				0.593	1	5	4
				0.721	1	5	1
				0.516	1	5	1
				0.872	1	4	4
				0.576	0	6	1
				0.474	0	3	1
				0.84	1	5	1
				0.689	1	6	2
				0.644	0	1	3
				1.089	1	5	1
				0.612	1	5	4
				0.583	1	5	4
				0.752	1	5	2
				0.902	1	5	3
				0.771	1	4	2
				0.83	1	5	1
				0.687	1	5	3
				0.64	1	5	3
				0.549	1	5	4
				0.561	1	6	3
				0.488	0	4	1
				1.334	1	4	2
				0.627	1	5	2
				0.421	1	5	4
				0.808	1	4	3
				0.623	1	5	3
				0.724	1	5	4
				0.52	1	5	2
				0.56	1	5	2
				0.524	1	6	4
				0.833	1	5	4
				1.215	0	4	1
				0.582	1	5	3
				1	0	3	2
				0.665	1	5	4
				1.345	0	4	1
				0.664	1	5	2
				0.72	1	5	1
				1.011	1	4	3
				1.389	1	5	1
				0.694	1	5	3
				0.848	1	4	1
				0.832	0	5	1
				0.875	1	5	3
				0.759	1	6	4
				0.886	0	3	2
				0.777	1	5	1
				1.302	0	4	1
				0.59	1	4	2
				0.656	1	5	2
				0.653	1	6	3
				0.736	1	6	4
				0.92	1	5	4
				0.671	1	5	3
				0.54	1	6	4
				0.502	1	6	4
				0.578	1	6	2
				0.624	1	6	4
				0.571	1	6	4
				0.861	1	6	1
				0.715	1	6	4
				0.623	1	3	1
				0.606	1	6	3
				0.64	1	5	3
				0.519	1	5	3
				0.555	1	5	4
				0.629	1	6	2
				0.708	1	6	4
				0.978	0	5	1
				1.051	1	4	1
				0.736	0	1	2
				0.469	1	6	4
				0.595	1	5	2
				0.595	1	6	4
				1.172	1	5	1
				0.567	1	6	4
				0.494	1	6	2
				0.851	1	6	2
				0.802	1	4	3
				0.734	1	6	4
				0.865	0	1	4
				1.033	0	5	2
				1.352	1	3	1
				0.824	1	6	3
				0.912	1	6	3
				0.811	1	6	1
				1.483	1	3	2
				0.734	1	4	3
				0.667	1	6	3
				0.634	1	6	3
				0.833	1	4	1
				1.145	1	4	2
				0.572	1	4	2
				0.543	1	5	4
				1.34	1	5	3
				1.429	1	5	2
				0.565	1	6	4
				0.614	1	5	1
				0.679	1	5	2
				1.1	1	3	1
				0.898	0	2	1
				0.867	1	6	3
				0.608	1	5	1
				0.665	1	5	3
				0.68	1	6	3
				0.657	1	5	3
				0.784	1	3	4
				0.624	1	6	1
				0.422	1	6	4
				0.614	1	5	4
				1.018	1	5	1
				0.655	0	3	3
				0.644	1	6	4
				0.699	1	6	1
				1.375	0	4	2
				0.642	1	5	2
				1.081	1	6	1
				0.735	0	1	3
				0.649	1	5	2
				0.615	1	5	2
				0.529	1	5	1
				0.534	0	5	3
				0.754	1	5	2
				1.342	0	1	2
				0.749	1	6	4
				0.832	1	5	3
				0.816	1	5	4
				0.569	1	5	3
				0.814	0	5	1
				0.67	1	5	2
				0.74	1	5	2
				0.751	1	5	2
				0.863	1	5	3
				0.685	1	5	4
				0.991	0	5	2
				0.821	0	5	1
				0.889	1	6	1
				0.918	1	4	3
				1.161	0	4	2
				0.904	1	5	1
				0.732	1	5	2
				0.56	1	6	4
				0.817	1	5	3
				0.665	1	5	1
				0.556	0	5	1
				1.087	0	1	3
				0.706	1	5	3
				1.211	1	5	4
				0.689	1	6	3
				0.622	1	6	2
				0.75	1	5	4
				0.984	1	4	1
				0.68	1	5	3
				0.548	1	5	1
				0.615	1	5	4
				0.647	1	5	3
				1.253	0	2	3
				0.878	1	5	4
				0.683	1	2	1
				0.685	1	6	2
				0.713	1	5	4
				0.837	1	6	3
				0.76	1	5	4
				0.562	1	5	4
				0.737	1	4	1
				1.199	1	5	2
				0.618	1	6	4
				0.761	0	4	3
				0.863	1	4	3
				0.625	1	5	4
				0.675	1	5	3
				0.824	1	4	3
				0.489	1	5	2
				0.747	1	4	1
				0.566	1	6	4
				0.506	1	6	4
				0.742	1	5	2
				0.828	1	5	3
				0.683	1	5	2
				0.733	1	5	1
				0.607	1	5	4
				0.738	1	5	3
				0.835	0	5	1
				0.811	1	4	2
				0.394	1	5	2
				0.549	1	6	4
				1.024	1	6	2
				0.862	1	5	2
				1.004	0	4	1
				1.455	0	2	3
				0.714	1	5	3
				1.221	1	6	3
				0.781	1	4	3
				1.48	1	5	2
				0.597	1	5	4
				0.739	1	5	2
				0.638	1	5	2
				0.926	1	5	3
				0.85	1	5	1
				0.888	1	5	1
				1.133	1	5	3
				0.888	1	6	4
				0.907	1	5	4
				0.607	1	5	4
				1.414	1	4	1
				0.755	1	6	3
				0.917	1	5	1
				1.201	0	1	1
				0.671	1	5	4
				1.325	1	4	3
				0.687	1	5	4
				0.779	1	5	1
				0.636	1	5	2
				0.612	1	6	4
				1.004	0	5	1
				0.767	1	6	4
				1.313	1	2	3
				1.274	1	6	4
				0.567	1	5	2
				1.025	1	5	1
				0.976	0	3	1
				1.035	1	5	2
				0.953	1	5	3
				1.456	1	5	2
				0.631	1	5	1
				0.718	1	6	4
				0.995	1	5	1
				0.699	1	5	3
				0.711	1	5	2
				0.691	1	6	2
				0.455	1	6	4
				0.638	0	3	2
				0.736	1	5	3
				0.513	1	6	4
				0.524	1	6	4
				0.593	1	5	3
				0.482	0	5	1
				0.525	1	5	2
				0.619	1	4	1
				1.127	0	2	3
				0.751	1	5	1
				0.478	1	6	2
				0.535	1	6	4
				0.612	1	6	4
				0.572	1	6	4
				0.566	1	6	2
				0.671	1	5	4
				0.876	1	5	3
				0.959	1	4	3
				0.731	1	4	4
				1.187	0	5	1
				0.691	1	5	4
				1.312	1	4	1
				0.901	1	5	1
				0.817	1	5	3
				0.681	1	5	3
				1.396	1	6	3
				1.036	1	5	1
				0.892	1	5	3
				1.08	1	4	1
				0.836	1	5	4
				0.738	1	5	4
				1.054	1	5	3
				0.7	1	5	3
				0.543	1	6	1
				0.864	1	6	4
				0.742	1	4	3
				0.839	1	5	4
				0.798	1	5	2
				0.547	1	5	2
				0.967	1	6	1
				0.927	1	5	3
				0.961	0	5	2
				1.058	1	5	2
				1.039	1	6	2
				0.661	1	6	4
				0.778	1	6	3
				0.81	0	2	2
				1.419	1	6	3
				0.73	1	5	3
				0.827	1	5	2
				0.755	0	5	1
				0.675	1	6	2
				0.979	1	5	4
				0.851	1	5	1
				0.568	1	6	2
				1.009	0	2	2
				0.669	1	5	1
				0.601	1	6	4
				0.91	1	5	2
				0.737	0	5	1
				0.707	1	6	4
				1.11	0	1	1
				1.214	1	6	1
				0.897	1	6	4
				1.083	0	5	1
				0.835	1	4	3
				1.159	1	5	1
				1.24	1	5	1
				0.565	1	6	2
				0.663	1	1	1
				0.648	1	6	4
				0.976	1	5	1
				0.582	1	5	4
				1.001	1	5	1
				0.647	1	6	2
				1.491	1	5	2
				0.616	1	5	3
				0.711	1	5	2
				0.681	1	5	3
				0.465	1	6	4
				0.798	1	5	4
				0.678	1	6	2
				0.633	1	6	2
				0.655	1	5	3
				0.758	0	5	1
				0.518	1	5	1
				0.848	1	5	4
				0.77	1	5	2
				0.604	1	5	4
				0.955	1	5	2
				0.852	1	4	1
				0.722	1	6	3
				1.076	0	2	1
				0.696	1	5	1
				0.788	1	5	2
				0.748	1	5	1
				1.429	1	5	2
				0.73	0	5	3
				0.953	1	6	4
				0.468	1	6	4
				0.808	1	6	2
				0.751	1	4	2
				0.647	1	6	2
				0.748	1	4	2
				0.898	1	5	3
				0.878	1	5	4
				0.762	0	5	2
				0.544	1	5	3
				0.619	1	6	4
				0.888	1	6	3
				0.792	1	6	2
				1.118	1	5	4
				0.854	1	5	1
				1.365	1	5	4
				1.43	1	5	3
				0.883	1	5	4
				0.741	1	6	3
				0.941	1	4	1
				1.043	1	6	1
				0.913	1	5	4
				1.043	0	5	1
				0.853	1	5	3
				0.688	1	5	4
				0.928	1	5	3
				0.694	1	5	1
				0.826	0	6	1
				0.779	1	6	4
				0.632	1	5	2
				0.599	1	5	3
				0.817	1	5	3
				0.707	1	5	3
				0.947	1	5	2
				1.22	0	4	2
				0.507	1	6	2
				0.516	1	6	3
				0.808	1	6	3
				0.903	1	6	4
				0.866	1	4	4
				1.481	0	6	1
				0,7 1	4	4
				1.353	0	5	2
				1.243	1	5	3
				0.698	0	4	1
				0.956	1	6	3
				0.967	1	5	2
				0.427	1	6	2
				0.702	1	3	1
				0.762	1	4	1
				0.722	1	5	1
				1.094	1	1	3
				0.632	1	6	2
				1.427	1	6	1
				1.193	1	5	3
				0,9 1	4	2
				0.81	1	4	4
				1.045	1	5	1
				1.19	0	6	1
				0.727	1	5	1
				0.739	1	5	3
				0.596	1	5	2
				0.59	1	5	4
				0.724	0	5	1
				0.605	1	4	4
				0.629	1	6	4
				1.019	1	4	2
				0.921	0	5	2
				1.43	1	5	4
				0.492	1	6	4
				0.487	1	4	2
				0.99	0	4	1
				0.446	1	6	4
				1.139	0	5	4
				0.692	1	5	3
				0.559	1	5	4
				0.757	1	6	3
				0.573	1	6	4
				0.564	1	6	3
				0.709	1	6	3
				1.383	1	6	2
				1.233	1	6	4
				0.759	1	2	1
				0.751	1	5	1
				0.824	1	5	2
				0.582	1	5	4
				1.037	1	5	1
				0.924	1	6	3
				0.534	1	6	4
				0.782	1	6	3
				0.575	1	6	3
				0.725	1	6	1
				0.591	1	5	2
				0.588	1	5	2
				0.572	1	4	1
				0.483	1	5	4
				0.928	1	5	2
				0.76	1	6	4
				0.777	1	6	4
				0.848	1	6	4
				0.816	1	5	1
				0.598	1	5	2
				0.61	1	5	1
				0.472	1	6	2
				0.66	1	6	4
				0.688	1	6	1
				0.643	1	4	2
				1.32	1	5	2
				0.714	1	5	4
				0.973	0	5	3
				0.538	0	2	2
				0.695	1	6	1
				0.76	1	6	4
				1.232	1	5	1
				0.732	1	5	4
				0.861	1	5	4
				1.122	1	5	3
				1.082	0	3	2
				0.867	1	5	1
				1.416	1	5	2
				0.854	1	3	1
				0.624	1	6	2
				0.594	1	6	2
				1.065	1	5	2
				0.965	1	4	3
				0.679	1	6	4
				1.146	0	6	3
				1.179	1	6	2
				1.259	0	1	4
				0.913	0	5	1
				0.747	1	5	3
				0.644	1	5	4
				0.607	1	6	4
				0.565	1	6	3
				0.614	1	5	1
				0.684	1	5	3
				0.576	1	4	3
				1.033	1	5	3
				0.862	1	6	1
				0.666	1	5	1
				0.71	1	5	2
				1.145	0	5	1
				0.73	1	5	3
				0.771	1	5	3
				1.096	1	3	3
				0.758	1	5	3
				0.676	1	5	1
				0.848	1	5	1
				0.858	1	5	3
				0.647	1	6	4
				0.691	0	5	3
				1.182	0	2	3
				0.524	1	6	4
				0.519	1	6	2
				0.546	1	6	4
				0.626	1	6	4
				0.655	1	4	1
				0.693	1	2	1
				0.449	1	6	4
				0.414	1	6	4
				0.724	0	2	3
				0.809	1	5	1
				0.817	1	4	1
				0.532	1	6	4
				0.423	1	6	4
				0.758	1	6	3
				0.623	1	6	3
				0.884	1	5	1
				0.807	1	5	4
				1.181	0	3	1
				0.718	0	5	1
				0.526	1	5	2
				0.806	1	5	2
				0.814	1	4	2
				0.741	0	2	1
				0.922	1	5	1
				1.292	0	4	3
				0.94	0	5	3
				1.405	1	5	2
				1.07	1	6	2
				0.834	0	5	1
				1.112	1	4	1
				0.418	1	4	4
				0.687	1	5	2
				0.555	1	5	3
				0.555	1	6	3
				0.581	1	5	2
				0.556	1	4	3
				0.59	1	5	3
				0.596	1	6	2
				0.459	1	6	2
				0,6 1	4	1
				0.551	1	5	4
				0.733	1	6	3
				0.677	1	6	3
				1.014	1	5	4
				0.546	1	4	2
				0.854	1	4	1
				0.683	1	5	4
				0.67	1	5	4
				0.682	1	6	2
				0.854	1	5	2
				0.762	1	5	2
				1.085	0	5	3
				0.605	1	5	4
				0.636	1	6	2
				0.892	1	6	1
				0.685	0	4	2
				0.446	1	6	4
				0.523	1	5	4
				0.667	0	2	3
				1.088	1	6	2
				0.722	1	5	4
				0.887	1	5	1
				1.407	1	4	2
				0.579	1	6	1
				0.506	1	5	1
				0.739	0	5	2
				0.605	1	6	4
				0.771	0	4	1
				1.123	1	5	4
				1.156	1	4	3
				0.927	1	4	1
				0.684	1	5	1
				0.589	1	6	3
				1.129	1	5	2
				0.458	1	5	3
				0.797	1	5	3
				0.692	1	6	2
				0.742	1	6	1
				1.038	1	5	1
				0.624	1	6	4
				0.478	1	5	2
				0.528	1	5	2
				0.602	0	5	1
				1.079	0	3	2
				0.565	1	5	4
				0.702	1	6	1
				0.92	1	5	4
				0.888	1	6	4
				1.155	1	5	4
				1.443	1	5	4
				0.693	1	6	3
				1.04	1	5	2
				0.712	1	5	1
				0.706	1	6	2
				0.628	1	4	4
				0.681	1	6	4
				0.699	1	5	3
				1.253	1	6	4
				0.801	0	2	2
				0.666	1	5	3
				0.621	1	5	3
				1.195	1	4	2
				0.608	1	6	4
				0.669	1	5	1
				0.825	0	5	1
				0.798	0	4	1
				0.576	1	5	3
				0.623	1	5	2
				0.91	1	5	1
				0.416	1	5	2
				0.645	1	6	4
				1.368	1	3	1
				0.621	1	6	4
				0.771	1	6	3
				1.139	1	6	3
				0.792	1	6	3
				0.655	1	6	3
				0.635	1	5	3
				1.043	1	4	2
				0.88	1	6	4
				1.143	0	5	1
				0.935	1	6	4
				0.705	1	5	3
				0.666	1	6	1
				0.561	1	6	4
				0.529	1	5	4
				0.744	1	5	3
				0.69	1	5	3
				0.699	1	5	1
				0.877	1	4	3
				0.634	1	5	4
				0.503	1	5	4
				0.541	1	5	4
				0.774	0	5	1
				0.78	1	5	1
				0.899	1	6	2
				0.82	0	2	1
				1.053	1	5	2
				0.694	1	5	4
				0,8 0	5	3
				0.783	1	2	1
				0.732	1	6	2
				0.753	1	5	2
				1.225	1	5	2
				0.606	1	6	4
				0.907	1	6	2
				0.684	1	5	2
				0.894	1	6	1
				0.568	1	6	4
				0.952	1	5	4
				0.976	1	5	4
				0.823	0	4	1
				0.989	1	4	3
				1.186	1	6	2
				0.986	1	6	4
				1.025	1	6	3
				0.699	1	6	3
				0.414	1	6	3
				0.563	1	6	4
				1.085	0	5	3
				0.575	1	5	3
				0.998	0	2	3
				0.478	1	6	3
				1 1 4	2
				0.638	1	4	1
				0.708	1	5	3
				0.886	1	4	4
				0.784	0	5	3
				0.956	1	5	1
				0.964	1	4	2
				0.723	0	2	1
				0.559	1	5	1
				0.807	1	5	2
				1.204	1	5	1
				1.475	1	5	2
				1.01	1	4	3
				0.596	1	5	1
				1.482	0	3	1
				0.604	1	6	4
				0.815	1	5	2
				1.482	1	4	2
				0.655	1	6	4
				0.66	1	6	4
				1.008	1	5	2
				0.695	1	6	2
				0.77	0	4	1
				0.606	1	6	4
				1.024	1	5	4
				0.852	0	4	3
				0.919	1	6	3
				0.881	1	6	1
				1.355	1	5	2
				1.187	1	5	1
				1.497	0	4	2
				1.074	1	5	2
				0.668	1	5	4
				0.608	1	5	4
				0.585	1	4	4
				0.616	1	4	4
				0.752	1	5	3
				0.512	1	5	4
				0.658	1	4	2
				1.384	1	4	2
				0.874	1	5	3
				0.773	1	5	2
				0.939	1	5	3
				0.956	0	2	1
				0.569	1	6	4
				0.48	1	6	1
				0.77	1	6	1
				1.073	1	6	4
				1.476	1	2	1
				0.937	1	5	2
				1.122	0	3	1
				0.807	0	5	1
				0.492	1	6	3
				0.733	1	6	3
				0.852	0	1	1
				0.854	1	5	3
				1.278	0	4	1
				0.712	1	6	4
				0.937	1	4	1
				1.417	1	5	1
				0.713	1	6	4
				0.567	1	6	3
				0.814	1	6	3
				0.531	1	5	3
				0.946	1	5	3
				1.061	1	4	2
				0.687	1	6	2
				0.561	1	6	3
				0.465	1	6	3
				0.885	1	5	3
				0.864	0	4	1
				0.585	1	6	4
				0.55	1	6	4
				0.718	0	1	1
				0.656	1	6	3
				0.795	1	6	2
				0.545	0	2	2
				0.769	1	6	2
				0.682	1	6	3
				0.57	1	6	2
				0.682	0	5	1
				0.748	1	5	2
				1.075	1	5	1
				0.622	1	6	3
				0.554	1	6	4
				0.618	1	4	2
				0.534	1	5	2
				0.735	1	5	3
				1.415	0	5	2
				0.75	1	6	4
				0.646	1	6	3
				0.666	1	6	2
				0.724	1	4	1
				0.687	0	1	4
				0.601	1	6	3
				0.638	1	6	1
				0.849	1	6	3
				0.772	1	6	4
				0.628	1	6	3
				0.808	0	2	1
				0.605	1	6	2
				0.499	1	6	4
				0.428	1	6	4
				0.696	1	6	3
				0.811	1	6	1
				0.952	1	6	4
				0.919	1	6	4
				1.272	1	6	2
				0.67	1	6	4
				0.56	1	6	2
				0.463	1	6	4
				0,5 0	6	4
				0.543	0	2	2
				0.508	1	6	3
				0.56	1	6	4
				1.27	0	2	1
				0.758	1	6	1
				0.67	1	6	3
				0.449	1	6	1
				0.789	1	5	3
				0.61	1	6	2
				0.959	1	6	4
				0.878	1	5	1
				0.816	1	6	1
				0.813	0	6	2
				0.947	1	6	1
				0.674	1	4	2
				0.636	1	6	3
				0.592	1	6	3
				0.989	0	5	3
				1.499	1	2	3
				0.495	1	6	4
				0.728	0	6	3
				0.529	1	6	4
				0.393	1	6	4
				0.919	1	4	2
				0.88	1	5	1
				1.37	1	2	2
				0.68	0	6	1
				0.434	1	6	1
				0.826	1	4	2
				0.45	1	6	4
				0.475	1	4	1
				0.518	1	5	2
				0.821	1	5	4
				0.528	1	5	2
				0.586	1	5	1
				0.513	1	5	3
				0.694	1	4	1
				1.049	1	5	4
				0.478	1	5	1
				1.092	1	4	1
				0.575	1	6	4
				0.706	0	2	1
				0.499	1	5	2
				0.52	1	6	3
				0.522	1	6	4
				1.152	1	4	1
				0.67	1	6	2
				0.538	1	6	3
				0.831	1	6	4
				0.669	1	6	3
				1.132	1	6	3
				0.528	1	6	3
				0.603	1	6	2
				1.166	1	4	1
				0.574	1	5	2
				0.853	1	5	3
				0.565	1	6	4
				1.256	0	4	2
				0.578	1	5	2
				0.791	1	5	1
				0.937	1	4	2
				0.783	0	4	2
				0.734	0	2	1
				0.565	0	4	2
				0.487	1	5	4
				0.564	0	2	4
				0.554	1	5	3
				0.529	1	5	2
				0.505	1	6	4
				0.489	0	6	1
				0.525	1	4	1
				1.208	0	3	3
				1.053	1	4	1
				0.47	1	3	3
				0.575	1	5	4
				0.566	1	5	3
				0.569	1	5	3
				0.549	1	6	4
				0.71	0	2	1
				0.616	1	5	4
				0.666	1	4	2
				0.508	1	6	4
				0.502	1	5	4
				0.485	1	4	2
				0.47	1	4	1
				0.59	1	6	3
				0.638	0	3	1
				1.349	0	3	2
				0.599	1	5	4
				0.542	1	5	3
				0.628	1	5	2
				0.922	1	5	4
				0.501	1	5	4
				0.884	0	4	1
				0.547	1	4	2
				0.309	1	6	4
				0.463	1	6	4
				0.448	1	4	1
				0.313	1	6	4
				0.749	0	5	3
				0.884	0	4	1
				0.622	1	5	1
				0.756	1	4	3
				0.237	0	1	2
				0.639	1	6	2
				0.689	0	3	2
				0.604	1	5	3
				0.595	1	5	1
				0.615	1	5	3
				0.438	1	6	3
				0.487	1	6	1
				0.504	1	5	1
				0.637	1	6	4
				0.574	1	6	4
				0.639	1	5	3
				0.72	0	5	2
				0.552	1	6	4
				1.013	0	3	1
				0.662	0	4	1
				0.629	1	6	4
				0.665	1	6	4
				0.584	1	5	2
				0.565	1	6	3
				0.561	1	6	4
				1.353	1	4	3
				0.806	1	5	2
				0.552	1	6	3
				1.074	0	4	2
				0.88	0	5	1
				0.441	1	6	3
				0.741	1	5	2
				0.531	1	6	4
				0.598	1	6	3
				1.487	1	5	4
				0.516	1	4	2
				0.63	1	4	2
				0.636	1	5	3
				0.625	0	3	3
				0.536	1	6	4
				0.608	1	4	3
				0.804	1	5	3
				0.579	1	5	2
				0.956	1	3	1
				0.63	1	6	2
				0.844	1	5	2
				0.595	0	3	1
				0.775	1	5	4
				1.253	0	4	1
				0.609	1	3	3
				0.542	1	6	4
				0.57	1	5	1
				0.546	1	5	2
				0.486	1	5	4
				0.469	0	3	1
				0.457	1	5	2
				0.557	1	6	3
				0.553	1	6	2
				0.489	0	5	2
				0.501	1	6	3
				0.477	1	6	2
				0.584	0	6	1
				0.49	1	3	3
				0.462	1	5	3
				0.704	1	5	4
				0.705	1	6	1
				0.609	1	5	3
				0.548	1	6	4
				0.645	1	4	1
				0.515	1	5	1
				0.772	0	5	3
				0.543	0	3	1
				0.539	1	5	3
				0.743	1	5	2
				0.63	1	5	4
				0.489	1	5	3
				0.582	1	5	2
				1.288	1	5	3
				0.545	1	5	4
				0.409	1	5	4
				0.597	1	5	2
				0.493	1	4	1
				0.674	1	5	1
				0.502	1	6	4
				0.531	1	6	2
				0.623	0	6	1
				0.935	1	6	4
				0.668	0	3	3
				0.923	1	4	3
				0.656	1	5	1
				0.569	1	5	3
				0.558	1	4	2
				0.574	1	4	3
				0.44	1	4	2
				0.964	1	4	1
				0.534	0	1	1
				0.571	1	6	4
				0.826	1	4	2
				0.651	1	4	1
				0.632	1	5	4
				0.431	1	6	4
				0.494	1	6	4
				0.423	1	6	4
				0.465	1	6	4
				0.509	1	5	2
				0.581	1	5	1
				1.112	1	4	1
				0.49	1	6	4
				0.836	1	4	3
				0.743	1	4	1
				0.559	0	1	3
				0.624	1	5	2
				0.567	1	5	2
				0.549	1	6	2
				0.417	0	6	1
				0.505	1	6	3
				1.109	1	4	2
				0.558	1	6	4
				0.749	0	4	1
				0.433	1	6	3
				0.625	0	3	3
				0.551	1	5	1
				0.601	1	5	4
				0.546	1	5	2
				0.596	0	2	2
				0.596	1	4	2
				0.488	1	5	4
				0.591	0	3	2
				0.464	0	5	1
				0.409	1	6	4
				0.544	1	5	3
				0.354	1	4	3
				0.419	1	4	1
				0.521	1	6	4
				0.509	1	6	2
				0.569	1	4	3
				0.678	1	5	3
				0.449	1	6	4
				0.455	1	6	4
				0.574	1	5	4
				0.478	1	6	4
				0.505	1	6	4
				0.511	1	6	3
				0,6 1	5	1
				0.426	1	5	2
				0.79	1	5	4
				0.627	1	5	1
				0.619	1	6	3
				1.255	0	4	1
				0.522	1	4	2
				0.466	1	3	2
				0.468	1	6	3
				0.64	0	5	1
				0.474	1	6	4
				0.553	1	3	2
				0.499	0	1	3
				0.95	1	5	1
				0.84	1	4	1
				0.65	1	4	3
				0.776	1	5	1
				0.521	1	4	1
				0.527	1	4	3
				0.731	1	5	2
				0.517	0	6	1
				0.673	0	3	1
				0.583	0	3	3
				0.629	1	6	4
				1.114	1	6	4
				0.51	1	6	2
				0.882	1	6	4
				0.852	1	5	3
				0.532	1	5	4
				0.773	0	4	1
				0.598	1	6	2
				0.632	1	5	3
				0.479	0	3	2
				0.529	1	5	2
				0.585	1	5	3
				0.554	1	5	2
				0.477	1	5	1
				0.609	1	5	3
				0.439	1	5	4
				0.729	1	4	3
				0.478	1	4	2
				0.509	1	5	3
				0.545	1	5	1
				0.526	1	6	1
				0.549	1	5	3
				0.459	1	6	4
				0.637	1	5	3
				0.802	1	4	1
				0.483	1	6	3
				0.483	1	6	4
				0.594	1	5	1
				0.932	1	5	1
				0.452	1	6	4
				0.566	1	5	3
				0.551	1	6	4
				0.515	0	1	2
				0.814	0	4	2
				0.555	1	6	2
				0.541	1	6	2
				0.516	1	5	2
				0.522	1	6	4
				0.962	1	6	1
				0.571	1	6	3
				0.531	1	6	3
				0.399	1	6	4
				0,6 1	5	3
				0.479	1	5	3
				0.502	1	6	4
				0.648	1	4	1
				0.621	1	5	3
				0.497	1	6	4
				0.617	0	1	3
				0.51	1	6	4
				0.447	0	2	2
				0.567	1	6	4
				0.473	1	6	2
				0.602	1	5	3
				0.494	0	2	2
				0.545	1	6	4
				0.461	1	6	1
				0.442	1	6	2
				0.725	1	5	1
				0.637	1	6	4
				0.572	1	6	1
				1.247	1	5	1
				0.707	1	2	1
				0.574	1	3	1
				0.479	1	5	3
				0.608	1	5	1
				0.575	1	6	4
				0.52	1	6	2
				0.401	1	6	2
				0.513	1	6	4
				0.451	1	6	4
				0.947	1	6	2
				0.54	1	4	2
				0.791	1	3	1
				0.579	1	6	2
				0.597	1	5	3
				0.606	1	6	2
				0.391	1	6	4
				0.345	1	6	2
				0.341	0	4	4
				0.397	1	6	3
				0.453	1	6	4
				0.474	1	6	1
				0.477	1	6	4
				0.614	1	5	1
				0.463	1	6	2
				0.46	0	1	2
				0.627	1	6	2
				0.544	1	6	3
				0.568	1	6	2
				0.565	1	5	3
				0.517	1	4	2
				0.467	1	6	4
				0.573	1	6	4
				0.449	1	4	3
				0.728	1	5	3
				0.454	1	6	3
				1.054	1	4	1
				0,6 0	5	1
				0.509	1	5	3
				0.422	1	6	2
				0.573	1	6	3
				0.569	1	6	4
				0.716	1	5	2
				0.565	1	6	4
				0.409	1	5	1
				0,6 1	6	3
				0.521	1	6	2
				0.643	1	5	1
				0.521	1	5	4
				0.563	0	1	1
				0.526	1	6	4
				1.152	1	5	1
				0.761	1	5	1
				0.736	1	4	1
				0.43	1	6	2
				0.488	1	2	2
				0.901	1	6	4
				0.575	1	5	3
				0.455	1	3	1
				0.49	1	3	1
				0.546	1	6	4
				0.707	1	6	4
				0.775	1	4	1
				0.662	1	6	2
				0.578	1	6	3
				0.59	1	6	3
				0.497	1	4	2
				0.519	1	6	4
				0.848	1	4	1
				0.525	1	4	3
				0.477	1	6	4
				0.542	1	6	4
				0.544	1	6	1
				0.815	1	6	3
				0.539	1	5	1
				0.583	1	6	2
				1.242	1	5	3
				0.694	1	6	2
				0.566	1	6	3
				0.63	1	6	4
				0.43	1	6	4
				0.751	1	5	1
				0.482	1	6	3
				0.602	1	6	1
				0.485	1	6	4
				0.514	1	5	1
				0.976	1	5	1
				1.109	1	3	1
				0.503	1	5	1
				0.499	1	4	4
				0.422	0	2	1
				0.637	1	6	2
				0.596	1	6	2
				0.649	1	3	1
				0.554	0	4	2
				0.479	1	6	4
				0.899	1	4	2
				0.49	1	5	3
				0.532	1	6	4
				0.62	1	6	3
				0.551	1	6	3
				0.732	1	5	2
				0.622	1	5	3
				0.536	1	6	3
				0.612	0	1	2
				0.53	1	6	3
				0.74	0	1	1
				0.746	1	6	2
				0.628	0	1	3
				0.973	1	6	2
				0.493	1	6	4
				0.955	1	5	3
				0.645	1	6	4
				0.655	1	5	2
				0.477	1	5	1
				0.419	1	6	3
				0.541	1	6	4
				0.683	1	6	4
				0.453	1	6	4
				0.74	1	6	2
				0.447	1	6	1
				0.474	0	2	1
				0.564	1	6	3
				0.729	1	4	1
				0.451	1	6	2
				0.478	1	6	4
				0.582	1	5	1
				0.47	1	6	4
				0.541	1	4	1
				0.455	0	1	2
				0.644	1	6	3
				0.837	0	4	1
				0.442	1	6	3
				0.489	1	6	3
				0,6 1	6	2
				0.509	1	6	4
				0.526	1	6	2
				0.449	1	6	2
				0.822	1	6	4
				0,6 1	6	4
				1.102	1	5	3
				0.563	1	6	4
				0.478	1	4	2
				0.59	1	4	2
				0.47	1	6	4
				0.542	1	6	4
				0.617	1	3	1
				0.471	1	4	3
				0.577	1	6	1
				1.238	0	4	2
				0.604	1	5	1
				0.679	1	6	3
				1.011	0	2	4
				0.76	1	5	1
				0.938	1	3	1
				0.579	0	5	1
				0.777	1	5	3
				0,6 1	6	3
				0.407	1	6	4
				0.649	1	6	2
				0.542	1	5	1
				0.417	1	6	1
				0.394	1	6	4
				0.481	1	6	4
				0.47	1	6	3
				0.439	1	5	3
				0.483	1	6	2
				1.336	1	5	2
				0.527	1	6	1
				0.485	1	6	4
				0.493	1	6	2
				1.162	0	3	3
				0.48	1	6	4
				0.488	1	5	3
				0.442	1	6	2
				0.546	1	5	1
				0.57	1	6	1
				0.501	1	6	3
				0.459	1	6	4
				0.487	1	6	4
				0.612	1	5	3
				0.521	1	3	1
				0.509	0	1	3
				0.552	1	5	3
				0.505	1	6	3
				0,5 1	6	2
				0.743	1	6	3
				0.466	1	6	2
				0.564	0	3	1
				0.481	0	1	2
				0.637	1	6	4
				0.748	1	5	1
				0.542	1	6	4
				0.414	1	6	4
				0.67	1	3	1
				0.515	0	1	3
				0.586	1	6	4
				0.636	1	5	2
				0.709	1	4	1
				0.51	1	6	4
				0.782	1	5	2
				0.502	1	5	3
				0.475	1	6	2
				0.491	0	1	2
				0.549	1	6	2
				0.525	1	4	2
				0.599	0	2	3
				0.453	1	6	4
				0.804	1	4	1
				0.47	0	1	4
				0.54	1	6	4
				0.523	1	6	3
				0.637	1	6	4
				0.629	1	4	3
				0.521	1	6	2
				0.631	0	3	1
				0.684	1	5	3
				0.975	1	5	1
				0.463	1	6	4
				0.465	1	6	4
				0.489	1	5	2
				0.869	1	5	1
				0.569	1	5	3
				0.529	1	6	4
				0.524	0	1	4
				0.882	1	4	1
				0.982	1	6	4
				0.759	1	5	2
				0.941	1	4	2
				1.005	1	5	1
				0.479	0	3	1
				0.434	1	6	4
				0.58	1	6	3
				0.506	1	5	2
				0.573	1	6	3
				0.394	1	6	4
				0.909	1	5	2
				0.373	1	6	2
				0.459	0	4	1
				0.509	1	6	4
				0.851	1	5	1
				0.59	1	6	2
				0.623	0	1	1
				0.646	1	6	2
				0.635	1	5	3
				0.48	1	6	1
				0.461	1	6	3
				1.12	0	2	1
				0.721	1	5	2
				0.589	1	4	3
				0.481	1	6	4
				0.351	1	6	3
				0.346	1	6	3
				0.519	1	4	1
				0.454	1	6	4
				0.474	1	6	4
				0.441	1	5	2
				0.503	1	5	3
				0.974	1	4	1
				0.648	1	6	4
				0.526	1	5	1
				0.467	1	6	2
				0.605	1	6	2
				0.623	1	5	3
				0.479	1	4	2
				0.448	1	6	2
				0.646	1	6	1
				0.542	1	5	3
				0.475	1	5	3
				1.104	1	5	3
				0.439	1	5	2
				0.694	1	5	1
				0.608	1	5	3
				1.042	1	4	1
				0.485	1	6	4
				0.504	1	6	2
				0.707	1	6	1
				0.573	0	2	2
				0.669	1	5	3
				1.312	1	3	3
				0.554	1	6	4
				1.074	1	6	2
				0.422	1	6	4
				0.562	1	6	4
				0.508	1	5	4
				0.579	1	5	3
				0.543	0	4	1
				0.527	1	5	3
				0.639	1	6	4
				0.526	1	5	2
				0.492	0	4	2
				0.47	1	6	3
				0.449	1	6	4
				0.534	1	3	2
				0.553	1	3	1
				0.585	1	6	4
				0.789	1	5	3
				0.546	1	5	4
				1.034	1	3	2
				0.427	1	6	4
				0.495	1	6	1
				0.476	1	6	4
				0.43	1	5	3
				0.499	1	6	4
				0.78	1	4	3
				0.49	1	5	1
				0.678	1	5	2
				0.591	1	5	1
				0.646	0	6	1
				0.641	1	6	1
				0.664	1	6	4
				0.461	1	6	2
				0.687	0	2	1
				0.592	1	6	4
				0.515	1	6	4
				0.622	0	4	1
				0.74	1	4	2
				0.52	0	3	3
				0.701	1	5	2
				0.401	1	6	2
				1.011	1	4	1
				0.541	1	4	2
				0.58	1	5	1
				0.791	1	5	2
				0.647	1	4	1
				0.531	1	6	2
				0.557	1	6	3
				0.593	1	3	3
				0.493	1	4	1
				0.565	1	6	4
				0.409	1	3	3
				0.638	0	3	3
				0.859	1	4	1
				0.56	0	4	1
				0.671	1	4	3
				0.465	1	6	2
				0.481	0	5	1
				0.55	1	6	3
				0.488	1	5	1
				0.477	0	5	1
				0.44	1	6	4
				0.407	1	6	3
				0.959	1	6	2
				0.443	1	6	2
				0.357	1	6	3
				0.469	1	6	2
				0.461	1	6	2
				0.422	1	6	4
				0.613	1	3	1
				0.453	1	6	4
				0.437	1	6	2
				0.556	1	6	4
				0.871	1	5	4
				0.601	0	4	3
				0.419	1	6	4
				0.534	1	5	4
				0.543	1	4	3
				0.561	1	4	1
				0.613	1	6	4
				0.445	1	5	1
				0,5 0	3	1
				0.463	1	6	4
				0.438	1	6	4
				0.668	1	6	4
				0.501	1	6	4
				0.469	1	6	2
				0.437	1	4	2
				0.571	0	2	3
				0.486	1	6	1
				0.539	0	4	2
				0.536	0	3	2
				0.617	0	4	1
				0.803	1	5	3
				0.566	1	5	2
				0.622	1	5	2
				1.042	1	3	1
				0.632	1	5	2
				0.566	1	5	3
				0.481	1	6	2
				0.449	1	6	2
				0.509	1	5	3
				0.521	1	5	1
				0.554	1	6	3
				0.511	1	3	1
				0.655	1	4	3
				0.653	1	5	3
				0.575	1	4	3
				0.503	1	6	4
				0.676	0	2	3
				0.524	1	6	4
				0.501	1	6	1
				0.469	1	6	4
				0.603	1	5	3
				0.726	1	5	1
				0.47	1	6	2
				0.475	1	6	4
				0.582	1	6	2
				0.401	1	6	3
				0.541	1	4	1
				0.488	1	6	4
				0.433	1	5	3
				0.367	1	5	1
				0.42	1	5	1
				0.531	1	6	2
				0.349	1	6	4
				0.355	1	6	4
				0.419	1	6	1
				0.991	1	4	3
				0.514	1	6	4
				0.483	1	6	4
				0.487	1	6	4
				0.594	1	4	3
				0.54	0	3	1
				0.549	1	5	4
				0.986	1	3	2
				0.446	1	6	3
				0.528	1	5	2
				0.781	1	6	4
				0.433	1	4	1
				0.552	0	3	1
				0.445	1	6	4
				0.696	1	6	2
				0.41	1	6	4
				0.437	1	5	1
				0.555	1	5	1
				0.406	0	6	1
				0.549	1	6	3
				0.458	1	6	3
				0.443	1	4	3
				0.494	1	6	4
				0.477	0	6	2
				0.526	1	6	2
				0.663	1	6	2
				0.856	1	6	2
				0.482	1	6	4
				0.606	1	5	3
				0.477	0	5	1
				0.633	1	5	1
				0.638	1	6	2
				0.473	1	6	2
				1.254	0	3	2
				0.995	1	5	3
				0.521	1	5	3
				0.541	1	5	3
				0.484	1	6	4
				0.771	1	5	1
				0.385	1	6	4
				0.414	1	6	2
				0.455	1	4	3
				0.488	1	4	1
				0.452	1	5	2
				0.453	0	6	1
				0.407	1	6	3
				0.449	1	6	2
				0.509	1	6	4
				0.532	1	6	2
				0.562	1	6	3
				1.086	1	5	3
				0,6 1	4	1
				0.723	1	5	4
				0.554	1	5	1
				0.348	1	6	4
				0.573	1	4	1
				0.419	1	5	1
				0.379	1	5	3
				0.547	1	6	4
				0.61	1	5	3
				0.604	1	6	3
				0.512	1	6	1
				0.516	1	6	2
				0.614	1	6	4
				0.66	1	6	4
				0.483	1	5	2
				0.527	1	6	4
				0.479	1	5	2
				0.409	1	6	4
				0.533	1	5	3
				0.803	1	5	3
				0.413	1	5	1
				0.499	1	6	2
				0.459	1	6	4
				0.886	1	4	1
				0.701	1	4	1
				0.902	1	4	1
				0.503	1	5	4
				0.662	1	6	3
				0.409	1	6	2
				0.426	1	6	4
				0.41	1	6	3
				0.418	1	6	4
				0.387	1	6	2
				0.531	1	5	3
				0.544	1	6	2
				0.438	1	5	2
				0,8 1	6	3
				0.475	1	6	3
				0.857	1	5	4
				0.441	0	1	2
				0.486	1	5	2
				0.465	1	6	1
				0.576	1	6	4
				0.457	1	5	3
				0.482	1	6	2
				0.462	1	5	1
				0.423	1	5	3
				0.397	1	6	4
				0.386	1	6	2
				0.365	0	2	3
				1.059	1	5	1
				0.435	1	6	3
				0.389	1	6	1
				0.468	1	6	2
				0.79	1	6	2
				1.136	0	5	1
				0.424	1	6	4
				0.437	1	5	3
				0.54	1	6	4
				0.547	0	3	2
				0.472	1	5	1
				0.478	1	6	4
				0.45	1	6	3
				0.471	1	6	2
				0.448	1	5	1
				0.532	1	6	3
				0.535	1	5	1
				0.471	1	5	3
				0.588	0	5	2
				0.409	1	6	2
				0.374	1	6	2
				0.344	1	6	4
				0.369	0	2	1
				0.655	1	6	4
				0.467	1	6	2
				0.694	1	5	4
				0.516	1	6	2
				0.661	1	6	4
				0.424	1	6	4
				0.571	0	2	1
				0.427	1	5	1
				0.463	1	5	3
				0.377	1	6	4
				0.411	1	6	1
				0.357	1	6	4
				0.429	1	6	3
				0.546	1	6	2
				0.457	1	5	3
				0.385	1	6	2
				0.381	1	6	4
				0.416	1	6	3
				0.396	0	2	1
				0.474	1	5	3
				1.19	0	4	1
				0.406	1	6	2
				0.554	0	2	3
				0.491	0	3	2
				0.398	1	6	2
				0.51	1	5	4
				0.436	1	6	1
				0.48	0	2	1
				0.498	1	6	4
				0.543	1	6	3
				0.426	1	6	2
				0.684	1	6	3
				0.485	1	5	1
				0.482	1	4	1
				0.401	0	5	2
				0.99	1	6	1
				0.493	1	5	1
				0.47	0	1	2
				0.398	1	5	3
				0.496	1	6	4
				0.387	1	6	4
				0.648	0	4	1
				0.779	1	5	3
				0.839	1	6	3
				0.745	1	6	2
				0.632	1	6	2
				0.445	1	6	4
				0.488	1	6	4
				0.483	1	5	3
				0.451	1	5	2
				0.87	1	4	3
				0.602	1	5	1
				0.487	1	5	1
				0.437	1	6	4
				0.515	1	6	4
				0.481	1	6	3
				0.513	1	6	3
				0.425	1	6	4
				0.361	1	6	2
				0.442	0	2	2
				0.733	1	5	1
				0.525	1	6	2
				0.395	1	5	3
				0.403	1	6	2
				0.399	1	6	1
				0.602	1	5	3
				0.436	0	6	2
				0.526	1	6	4
				0.432	1	6	2
				0.443	0	1	1
				0.451	1	6	4
				0.478	0	1	2
				0.707	1	5	4
				0.361	1	6	3
				0.714	1	4	1
				0.499	1	6	2
				0.557	1	6	4
				0.394	1	6	4
				0.414	1	1	1
				0.462	1	5	1
				0.46	1	6	4
				0.555	1	5	3
				0.564	1	6	4
				0.521	1	6	1
				0.388	1	6	4
				0.624	1	6	4
				0.61	1	4	1
				0.55	1	5	1
				0.409	1	6	4
				0.499	1	6	1
				0.469	1	6	2
				0.478	1	2	1
				0.444	1	6	3
				0.699	1	6	2
				0.619	1	5	3
				0,8 1	5	2
				0.522	0	3	3
				0.445	1	6	4
				0.629	1	5	3
				0.546	1	5	2
				0.584	1	6	3
				0.477	1	5	2
				0.558	0	1	2
				0.48	1	6	4
				0.608	1	5	1
				0.775	1	6	3
				0.506	1	6	2
				0.523	1	6	3
				0.457	1	6	1
				0.442	1	5	1
				0.395	1	3	4
				0.783	1	4	3
				0.467	1	6	3
				0.459	0	5	2
				0.396	1	6	4
				0.368	1	6	1
				0.615	1	4	4
				0.43	0	5	3
				0.45	1	6	3
				0.45	1	6	3
				0.422	1	6	4
				0.646	1	4	1
				0.49	1	6	3
				0.454	1	5	1
				0.324	0	1	1
				0.446	1	5	1
				0.458	1	6	4
				0.282	0	3	1
				0.595	1	5	3
				0.483	1	5	2
				0.669	1	5	3
				0.479	1	5	1
				0.705	1	5	4
				0.664	1	5	3
				0.665	1	3	4
				0.415	1	5	2
				0.577	1	5	1
				0.481	1	5	4
				0.555	1	5	4
				0.459	1	5	2
				0.532	1	5	4
				0.658	1	5	1
				0.538	1	5	2
				0.563	1	5	1
				1.27	0	3	1
				0.742	1	4	2
				0.671	0	4	2
				0.412	1	6	4
				0.402	1	6	2
				0.466	1	6	4
				0.397	1	5	3
				0.655	1	4	1
				0.442	1	6	4
				0.379	1	6	3
				0.433	1	6	4
				0.539	1	4	2
				0.457	1	6	3
				0.473	1	6	4
				0.439	1	6	4
				0.448	1	4	2
				0.394	0	1	3
				0.541	0	3	3
				0.459	1	5	2
				0.869	1	5	1
				0.599	1	6	3
				0.521	1	6	2
				0.549	0	4	1
				0.549	1	4	3
				0.474	1	5	1
				0.504	1	5	2
				0.479	1	6	4
				0.777	0	2	1
				0.445	1	5	3
				0.462	1	5	4
				0.47	1	5	3
				0.593	1	5	1
				0.476	1	6	2
				0.453	1	6	2
				0.577	0	5	2
				0.562	1	6	4
				0.431	0	2	3
[truncated: 45,125 more rows]

## Sheet: Experiment 1 (Suppl Figure 1)
Speed	Accuracy
1.99293	3.21806
1.12974	4.23198
2.35307	4.04745
0.782415	3.25407
0.37529	3.94618
0.536885	3.47757
1.36018	1.83044
1.98236	3.30549
0.4521	1.19122
0.556205	1.48309
0.88118	2.52903
0.5865	3.25782
0.81955	1.7032
0.528665	1.74472
0.431905	2.79388
0.434355	3.16859
2.44243	3.59451
1.43648	3.79101
0.75975	4.13789
0.794405	4.2524
2.6971	2.19773
0.842525	2.13322
1.74704	2.32302
0.514475	2.63121
1.04987	2.13861
0.661745	2.23486
0.79804	4.41922
0.833105	3.47276
0.905125	2.89528
0.769545	2.9345
0.796385	3.64139
0.6331	2.73188
0.62189	3.22629
1.50826	3.41148
1.01439	4.30386
1.1682	2.20459
1.33764	4.00648
1.46803	1.63162
1.22416	1.47911
1.27954	0.957985
1.71966	2.03925
1.79343	1.81303
0.68436	1.74198
0.919735	1.97891
0.92146	2.96295
0.73054	1.38945
1.74783	2.70686
2.0874	4.29132
0.57565	2.86456
1.12945	2.15468
1.69108	4.51635
2.37585	3.55237
0.871575	4.62669
0.983995	2.14596
1.37394	4.73883
0.613845	4.91099
0.912495	3.89023
1.6356	3.92551
2.07143	4.10035
1.12134	1.70462
1.99921	3.65701
2.43881	2.17941
1.42292	3.41689
0.420635	4.31085
0.48922	4.8509
0.623385	3.61649
1.23089	3.86595
1.804	3.64662
1.90645	3.95951
1.6095	2.03511
1.93688	1.50051
1.82422	0.99305
0.963165	1.17012
0.418795	1.21475
1.01351	3.94088
0.615235	0.975805
2.20779	0.90365
0.8767	2.3738
2.74679	0.74321
0.64117	2.37253
1.83831	2.32086
1.00541	2.03049
1.04986	0.80681
2.29533	0.590625
1.52965	0.588565
1.61545	0.76067
0.366985	1.2344
1.70675	0.619495
1.91665	0.856075
2.85928	1.51149
1.34063	1.98396
1.00844	1.30382
0.970715	0.61467
2.68031	1.84123
2.4662	0.952525
1.67258	1.24645
1.64273	0.557505
2.74631	0.77074
2.82489	0.778955
2.42156	1.60924
2.92583	0.41426
1.05071	1.92615
1.35825	0.61438
0.83583	0.492825
1.80025	0.91335
3.84191	0.54146
0.410075	0.85703
0.77782	0.40796
0.834955	0.544225
0.727805	4.32
0.992575	0.729
0.657125	0.898
0.768205	0.753
0.7363	0.392
0.52771	0.933
0.533575	0.637
0.80578	2.137
0.71846	0.499
0.333975	0.828
1.14804	0.594
0.52022	0.478
1.15122	1.027
1.39318	0.87
0.58693	1.118
0.735295	0.576
0.58458	0.552
0.46578	0.57
0.573985	0.524
1.13589	1.337
0.774285	0.702
0.664615	0.498
0.5552	0.621
0.61228	0.297
0.62496	0.533
0.611155	0.717
0.757755	0.534
0.439605	0.477
0.28374	0.534
0.61693	0.884
0.43926	0.458
0.40888	1.317
0.394025	0.563
0.896315	0.478
0.41	1.034
0.372	0.604
0.363	1.787
0.488	0.973355
0.413	1.04031
0.718	1.15297
0.555	1.82882
0.536	1.2028
0.335	1.77516
0.518	1.88601
0.419	1.36213
0.46	2.44343
0.585	1.39242
0.533	2.85716
0.543	4.10901
0.657	3.63541
0.363	3.49011
0.324	3.4572
0.363	2.96837
0.324	4.65668
0.256	4.78036
0.359	2.12429
0.514	2.03171
0.474	1.32426
0.442	1.34131
0.416	1.42199
0.297	0.859695
0.261	2.12314
0.115	4.48748
0.233	2.51228
0.193	2.02328
0.238	4.40535
0.428	1.03292
0.287	2.43418
0.168	1.21257
0.285	3.26364
0.171	1.34042
0.365	3.85229
0.137	1.73294
0.301	1.78517
0.113	2.91155
0.391	4.0504
0.143	2.92913
0.571	2.78301
0.197	2.58561
0.119	2.31614
0.386	3.84527
0.234	3.58612
0.27	1.68687
0.245	1.74918
0.137	1.50461
0.263	1.78118
0.143	1.6269
3.421	1.47672
0.164	2.335
0.273	3.89814
0.212	3.6437
0.471	1.0031
0.146	2.96358
0.324	3.32316
0.26	1.70079
0.277	1.37287
0.12	3.90739
0.334	2.15854
0.34	2.55499
0.205	4.64281
0.263	2.26704
0.324	1.10028
0.451	1.89328
0.391	3.04138
0.282	1.50857
0.114	2.42295
0.214	2.6645
0.295	1.41983
0.452	1.32203
0.234	2.83133
0.294	1.79741
0.351	2.6682
0.638	4.36646
0.58	2.66815
1.3648	0.760425
1.88277	3.09608
2.0733	1.24961
1.11199	1.00353
1.03288	0.94441
0.861915	1.46763
0.83961	1.11014
0.79217	0.76241
1.7622	2.14239
1.7966	2.22238
3.58477	1.2882
1.27004	1.75189
3.3529	4.32168
2.67238	3.29681
3.36066	2.64005
2.72632	2.34618
0.83143	2.53823
1.19931	1.84125
1.19659	2.0412
4.78483	2.70073
1.58917	2.88435
4.43741	3.56136
3.63486	1.05852
3.37496	1.41829
4.01023	1.7951
1.41163	1.18864
1.33199	1.48093
2.98396	3.15129
2.33537	1.17993
2.00017	2.29052
2.41788	1.17026
3.37952	1.15829
2.25403	1.2412
1.46001	1.83753
1.17114	1.4504
1.3044	0.934915
2.74199	1.31553
1.32587	0.873745
2.9765	1.8256
2.07518	1.16823
3.38335	0.93628
2.23453	1.73946
2.49139	1.04975
1.036	1.71901
1.94213	1.8985
4.40774	1.30829
3.36267	0.99008
1.8077	1.11661
3.6995	1.02583
2.67354	1.48648
3.04257	0.891265
2.24867	0.90517
3.70546	1.56645
1.65204	0.682815
0.86587	0.65593
1.18184	0.84918
0.838505	0.56766
0.584095	0.715915
1.24527	0.564135
0.727645	0.95159
1.85906	0.666845
0.950675	0.779025
1.44506	1.1422
1.00107	1.03464
0.747315	0.44613
1.64403	0.490625
0.3429	0.61413
0.9235	0.54118
0.90873	0.783425
1.03731	0.740435
0.776905	0.52829
1.55402	0.7132
1.19954	0.698395
0.4104	0.9324
0.668945	0.997865
0.45638	0.624325
1.16798	0.72563
0.827455	0.68358
1.3003	1.11251
0.681205	0.784925
0.779565	0.50557
0.724215	0.96831
1.39336	1.04024
0.72123	1.18596
1.01663	1.41651
0.501425	1.68392
0.71611	0.767495
0.94353	1.15116
1.80643	0.9055
1.34135	0.891
1.62881	0.635
0.87664	0.822
0.604835	0.54
1.18642	0.609
0.858695	0.987
0.51027	0.513
0.80939	1.015
0.40158	0.714
0.46294	0.929
0.761335	0.558
0.472575	0.462
0.46953	1.278
0.37128	0.477
0.59169	0.622
0.49898	2.17
0.611505	0.694
0.494485	1.146
0.884215	1.154
0.763365	1.871
0.60847	0.522
0.341675	0.466
0.552965	0.689
0.805845	0.709
0.503385	0.954
0.465865	0.63
0.558835	0.677
0.508085	0.513
0.869	0.503
1	0.412
0.101	0.384
0.664	0.44
0.926	0.469
0.754	1.371
0.732	0.494
1.023	0.33
0.658	0.548
1.072	0.451
1.036	0.963
0.313	0.365
0.509	0.677
1.391	0.676
0.778	0.437
1.228	0.425
0.538	0.442
0.483	1.109
0.905	0.749
1.06	0.43
0.58	0.3
0.513	0.161
0.418	0.41
0.482	0.567
0.487	0.415
0.574	2.106
0.643	0.489
0.612	0.469
0.862	0.56
0.851	4.567
0.931	0.5
0.538	0.663
0.498	0.774
0.472	0.596
0.622	1.011
0.822	0.838
0.218	0.908
0.413	0.729
0.282	0.983
0.263	2.031
0.429	2.51
0.355	0.475
0.62	0.567
0.697	1.22
0.767	0.539
0.506	1.328
1.321	0.354
0.424	0.443
0.452	0.745
1.214	1.52443
1.738	2.46829
2.292	1.17337
1.171	3.09284
1.127	2.05091
1.322	1.46572
0.454	1.13342
1.481	2.01706
1.723	2.21777
0.642	1.31915
0.813	1.01688
0.895	1.28665
0.566	1.58841
0.437	1.14131
0.867	0.88932
0.686	1.86403
0.518	1.74417
1.079	1.58631
0.502	0.931555
0.553	0.76404
0.518	1.06491
0.533	4.47511
0.798	1.5031
0.364	2.34153
1.087	1.62181
0.365	1.95277
0.383	1.42625
0.431	1.79249
0.722	2.16681
1.72845	1.57906
1.13267	1.36009
0.98944	1.22101
0.643215	1.4819
0.96909	1.11297
1.33899	1.52376
1.1304	2.0211
1.18648	1.48773
1.73799	1.59921
1.32683	1.13846
0.86211	1.17622
1.40675	0.9526
1.10574	0.98108
1.0835	1.18375
1.01442	1.80738
2.06764	1.96124
1.36088	1.20408
2.14082	1.45043
1.64787	1.55695
2.0462	2.77496
1.78329	1.89255
0.790295	1.35676
1.49588	1.66626
1.28923	2.22147
1.72229	1.97092
2.09161	1.01714
2.11007	2.103
2.73074	2.69876
2.95219	0.923255
2.23566	1.79808
2.41363	1.17448
1.63593	1.19671
2.27631	1.80417
0.680155	2.74872
1.34648	1.81883
1.41175	2.32809
0.92776	1.0007
1.10618	1.14794
1.82789	1.35445
0.982505	1.79025
1.72075	1.13303
1.80329	1.58524
1.29619	0.78698
2.28494	2.64571
1.40439	1.51015
2.45424	2.36132
1.92206	4.6636
1.28951	1.05047
2.13407	1.69727
1.45912	1.62346
1.24575	0.970455
1.12481	1.08155
1.27237	2.70092
1.2462	1.42805
1.7493	1.19566
1.43684	1.03027
1.13437	1.68378
1.34146	2.6319
1.30955	0.818935
1.95212	1.05255
1.66063	1.03261
1.21848	1.2371
1.05312	1.79338
1.60878	1.057
1.22185	1.37986
1.62357	1.17044
1.20201	0.818605
2.77354	1.38166
1.08391	0.827955
0.877905	0.86079
1.31792	0.830335
1.25418	1.34152
1.27886	0.955445
0.994015	1.02787
1.0734	0.8391
1.14554	1.50362
1.0548	0.88529
0.855265	1.42328
1.35411	1.54928
0.64886	0.91304
0.83754	1.4017
1.07899	1.35056
1.33721	2.05551
0.95828	1.73631
0.739145	1.33813
0.79471	3.71669
1.1464	3.14345
1.57938	3.41327
1.56606	3.6985
1.7461	3.62952
0.853155	4.60727
1.13886	3.74563
2.11662	1.9361
1.90359	2.53125
2.82627	3.75682
0.93986	2.49828
0.70841	2.36259
1.30539	3.27947
1.62484	3.07636
1.09167	1.44443
1.16579	2.22727
2.97121	3.05971
1.24145	2.23958
1.51885	2.81518
3.93346	3.38667
0.574325	4.76147
0.863985	2.54041
2.33296	3.00266
1.18884	1.71332
0.69574	2.63457
1.19722	1.25973
0.94006	2.82323
0.57967	3.67388
0.717355	3.14365
1.09419	4.4868
2.93902	4.31029
1.11975	3.86652
1.33865	4.56173
1.52207	3.8625
1.73126	3.34889
2.05664	3.87942
1.08289	3.93476
0.989215	3.19383
1.17515	3.28235
0.306105	4.20069
0.71255	3.57324
0.367165	3.5415
0.408435	3.35055
0.415265	3.64891
0.504195	3.96017
0.525395	2.9319
1.09617	3.28102
0.816335	3.04878
0.773095	2.44732
0.51198	2.75133
1.2426	3.7717
0.448135	2.30536
0.481265	0.926045
0.582005	1.33267
0.711405	2.97551
1.31139	2.39849
0.466755	2.54821
1.40987	1.84457
0.67684	3.33524
3.84886	1.83776
3.4881	2.05445
4.14639	0.683975
3.45706	3.08707
3.89517	3.51114
2.11321	1.99559
1.82758	3.42797
4.17236	0.56446
3.64314	0.91235
4.21369	3.05321
4.57194	1.95479
3.91688	2.51323
4.40095	1.32044
3.93818	2.18268
3.66583	2.93139
4.08041	0.655125
1.85839	0.634905
1.41726	0.559005
0.97913	0.739295
0.78107	0.681585
2.52748	2.09326
2.22171	1.67492
1.85932	2.00302
3.02012	0.92293
0.60323	2.01542
2.15908	4.40394
0.38297	2.26651
1.75648	1.1402
0.993635	2.09356
0.728725	3.90738
2.34263	2.09656
1.49047	2.22471
0.93006	1.58674
0.51816	1.26352
1.90275	0.95876
2.85844	1.0921
2.67139	1.46038
4.08572	1.17063
3.45633	0.908825
1.43138	1.18345
0.923435	0.596175
1.26922	0.81213
3.9699	0.67633
2.85487	0.67741
4.87121	0.795605
0.88208	0.853075
1.10165	0.66816
0.924595	0.638035
0.91674	1.33067
2.20457	1.30241
2.38758	1.00307
0.93355	0.785665
0.622155	1.46047
1.15734	0.94239
1.21809	0.7486
1.22216	2.35368
0.409505	0.805655
0.48428	0.593035
1.97035	0.61051
0.688335	0.607935
1.58888	0.590145
0.52968	0.686725
1.00976	0.87537
0.453035	0.61042
1.05595	0.86986
0.737115	0.776
0.64446	1.09691
0.996705	0.492
0.821045	0.63009
1.06441	0.95469
1.31415	0.559815
0.636105	3.47533
0.63603	2.58745
0.730495	0.94332
0.652905	0.851595
0.92863	0.91358
0.631695	1.03305
0.88447	0.83625
1.93416	0.676815
1.15456	0.74305
0.705075	1.06916
0.79379	0.93613
0.930265	0.761035
1.92553	1.01026
0.62361	0.76426
1.31049	1.44882
1.92491	1.40923
0.72231	0.807125
0.805505	0.838555
0.86541	0.79541
0.698215	0.907555
0.837555	0.85272
0.5458	0.9154
2.06243	1.59441
1.385	1.82987
1.74365	0.7341
0.750085	1.09254
1.55708	1.40288
0.59057	0.733485
0.602675	0.97187
0.861395	1.31214
0.80694	0.655005
0.69418	0.809495
1.00627	0.64833
0.92192	1.1654
3.23754	2.12609
1.24076	3.236
0.77639	4.387
1.48469	1.267
1.06577	4.982
1.02834	3.74
2.41179	1.836
2.52647	4.147
1.60094	1.759
2.4969	1.743
0.973745	1.226
0.603415	1.72
0.494375	0.85
1.84495	1.327
0.43424	1.003
0.74704	1.864
0.909065	2.936
1.26782	1.794
1.67905	2.888
0.335005	2.267
0.437695	2.684
0.288665	1.557
0.42373	1.346
0.755065	0.965
0.548825	1.442
0.50006	0.842
0.631325	1.029
1.68472	1.014
0.415425	0.565
0.534855	1
0.440635	0.677
0.96822	0.908
0.370805	0.848
0.420865	0.604
0.493285	0.893
0.503215	0.937
0.573625	2.316
0.598915	1.318
0.482475	2.392
0.64316	0.979
1.90299	1.651
0.73841	0.986
0.712745	0.648
0.685175	0.931
0.72444	0.644
0.777635	1.25
0.655885	1.545
0.565445	0.741
0.647545	1.009
0.71201	0.968
0.938165	1.202
1.58317	0.681
1.18761	1.773
0.681635	1.113
0.58688	0.836
0.702665	0.561
0.596335	2.122
0.550885	1.572
0.653675	1.472
0.66161	1.65
0.550305	1.389
0.60281	0.598
0.89351	0.846
0.578285	0.608
0.486735	1.11196
0.645	0.968405
1.17	0.798665
1.022	1.41791
0.634	0.58971
0.63	0.7982
1.507	0.661665
1.1	0.59427
0.631	0.61187
1.424	1.95083
1.196	0.712525
1.001	0.696885
1.912	0.86951
0.643	0.953325
1.467	1.28088
0.658	0.680135
0.825	1.14375
0.85	0.800915
1.255	0.78833
2.419	1.50167
1.034	2.04883
1.05	1.67698
0.878	1.11615
0.656	1.18022
0.789	1.3607
0.472	0.81608
0.71	0.61087
1.063	0.41967
1.721	0.4854
0.555	0.40982
1.503	0.63016
2.684	0.680105
0.638	0.58301
0.559	0.45472
0.623	0.54803
0.623	0.5996
0.844	0.396425
1.778	0.74662
2.012	0.477605
0.78	1.18699
1.942	1.6348
0.954	1.33883
0.494	0.506415
0.99	2.45645
1.264	2.79458
2.355	2.20395
0.624	0.44981
1.688	0.824985
0.848	0.563455
0.491	1.1443
1.028	0.86269
0.932	0.570515
0.587	0.645155
0.512	0.952925
0.893	0.536505
0.63	0.52964
0.61	0.80904
0.583065	0.75877
1.01638	0.4862
0.91184	0.530215
0.603485	0.59636
0.359385	0.61124
0.45235	0.579755
0.636905	1.27952
1.08398	0.515665
1.13535	0.62613
0.805175	0.452595
0.858465	0.5316
0.76635	0.533385
1.0943	0.89309
0.78055	1.05418
0.977785	1.72685
0.77729	0.785815
1.64254	1.14655
0.77758	0.16994
1.07163	1.1264
0.637005	0.72624
0.613085	0.456965
0.524355	0.58905
0.47362	0.628865
0.33115	0.49383
1.31662	0.507165
0.547595	0.597055
0.587805	0.91955
0.445515	0.516885
0.59769	0.400475
0.926255	0.80043
0.779235	0.538045
0.478845	0.351255
0.68452	0.48404
0.519925	0.520775
0.820645	0.48018
0.77284	0.66148
0.46081	0.756705
0.682275	0.26686
1.15824	0.33851
0.352755	0.58011
0.42771	0.48021
1.19966	0.675185
0.59073	0.45924
0.64637	0.43829
0.413445	0.488925
0.53941	0.501185
0.53402	0.73088
0.616535	1.3216
1.32539	0.67702
0.419505	0.55692
0.774875	0.7743
0.64204	0.51248
0.5174	0.42041
0.478045	0.52144
0.984505	0.380975
0.85715	0.60265
0.95836	0.56368
0.702355	0.49407
0.60274	0.35177
0.44488	0.369505
0.53542	0.629795
0.3518	0.568275
0.28157	0.46645
0.361805	0.352985
0.416565	0.40756
1.99312	1.04385
0.445745	0.80828
0.772275	0.62681
1.42631	3.11403
1.59637	0.55009
0.701845	0.46063
1.01509	0.56189
0.747995	1.33366
0.99995	0.67919
0.436915	0.77864
0.817715	0.37791
0.679365	0.455645
1.05026	0.73444
0.87144	1.5506
0.517825	0.71855
0.937125	0.876325
0.23364	0.8005
0.483605	0.54981
0.5259	0.395715
0.411885	0.60495
0.39023	1.20368
0.321355	0.468755
0.4441	0.729465
0.4682	0.36964
0.43794	0.546125
0.533565	0.461765
0.37115	0.683205
0.459415	0.542125
0.46069	0.39177
0.486875	0.907125
0.854605	0.77694
0.442645	0.47187
0.52165	0.37261
0.52557	0.661145
0.50975	0.42593
0.53972	0.506115
0.665655	0.820965
0.480485	0.392255
1.56262	1.18856
0.56948	0.54824
0.249305	1.03877
0.44319	0.588905
0.520945	0.56905
0.83466	0.941685
0.453825	0.820395
0.350685	0.658415
0.41409	0.647115
0.40686	0.628345
0.556535	0.97562
0.504955	0.617465
0.4295	0.378555
0.410405	1.44455
0.324915	0.925255
0.892955	0.72707
0.275125	0.48056
0.54262	0.554805
0.736895	0.60829
1.47918	0.52433
0.538895	0.44498
0.63186	0.541005
0.47944	0.530975
0.48788	0.4758
1.05194	0.48818
0.32048	0.447825
0.631245	0.59648
1.05378	0.48782
1.43072	0.47265
0.65053	0.3665
0.69782	0.552895
1.39069	0.51254
0.88819	0.61142
0.73677	0.440915
0.646005	0.620945
0.75077	0.37019
0.47253	0.30179
0.854455	0.39203
0.70473	0.32339
0.638035	0.362025
0.39	0.47364
0.93476	0.248545
0.551145	0.30127
0.647035	0.82676
0.41067	0.554785
0.891285	0.82454
0.4701	0.35989
0.3162	0.434535
0.84276	0.32362
0.470255	0.37988
0.66875	0.53876
0.586275	0.20686
0.50696	0.63398
0.656255	0.52578
0.31438	0.720085
0.71073	0.66071
0.46471	0.37541
0.79503	2.519
0.840785	0.966
0.404825	0.822
0.70755	1.491
0.49168	1.389
0.95467	0.913
0.64797	0.944
0.75095	1.22
1.06902	0.774
0.417665	1.228
0.375155	1.452
0.253215	0.476
0.22042	1.046
0.27734	0.816
0.299	1.605
0.618605	1.051
0.317305	0.926
0.346125	1.635
0.24393	0.779
0.300765	0.782
0.26826	0.864
0.46447	1.003
0.332035	2.374
0.53548	1.721
0.371775	1.277
0.360795	2.311
0.464845	0.807
0.61925	0.617
0.376025	0.85
0.412	0.6
0.83	0.644
0.418	0.628
0.427	0.748
0.666	0.534
0.506	1.275
1.149	0.648
0.99	0.54
1.355	0.754
0.861	0.635
0.496	0.489
0.549	0.418
0.373	0.592
0.855	0.761
0.858	0.772
0.698	0.782
1.071	0.634
0.685	0.807
0.719	0.491
0.764	0.46
1.715	0.787
0.467	0.586
0.561	0.454
0.658	0.55
0.595	1.024
1.068	0.417
0.647	0.56
0.547	0.425
0.527	0.454
0.416	0.51
0.544	0.477
1.02	0.478
0.516	0.556
2.166	0.47
0.641	0.512
0.431	0.513
0.496	0.589
0.449	0.585
0.579	0.633
0.306	0.739
0.483	0.482
0.495	0.57
0.432	1.486
0.586	0.596
0.462	0.68
0.347	0.588
0.446	0.58
0.354	0.727
0.431	0.687
0.502	0.485
0.696	0.474
0.536	0.664
0.466	1.027
0.463	0.577
0.504	0.43
0.493	0.439
0.748	0.427
0.412	0.539
0.598	0.287
0.388	0.533
0.621	0.597
0.461	0.406
0.393	0.511
0.448	0.527
0.118	0.503
0.493	0.777
0.748	0.665
0.395	0.558
0.467	0.57
0.451	0.658
0.468	0.733
0.676	0.595
0.507	0.562
0.403	0.871
0.909	0.566
0.64	0.529
0.553	0.415
1.34	0.417
0.556	1.04163
0.419	0.709695
0.337	2.14169
0.71	0.70173
0.333	0.420425
0.288	0.494965
0.77	0.69013
0.377	0.385095
0.33	0.434545
0.313	0.41539
0.406	0.709515
0.346	0.26373
0.682	0.11222
0.163	0.364545
0.657	0.54893
0.482	1.54855
0.791	0.921775
0.437	1.24582
0.557	0.7567
0.216	0.93742
0.276	0.88382
1.30937	0.8058
1.00935	0.957555
1.46731	0.95997
0.975885	1.40272
2.4367	2.36009
0.689845	1.496
3.1356	0.81667
1.10302	0.785645
2.59813	2.45542
0.92742	0.95859
2.71414	0.83724
1.77235	1.38321
0.816715	1.10398
0.74759	0.7788
0.727765	0.876385
0.635215	0.605945
0.498005	1.03978
0.33577	1.07402
0.264585	1.3438
0.589615	0.881795
0.40198	0.538465
0.49579	0.481985
0.41619	0.49438
0.432665	0.629205
0.492055	0.847035
0.62442	1.20414
0.499445	0.998035
0.549775	0.80733
0.26452	0.82868
0.312435	1.51415
0.3958	0.565925
0.37818	1.67894
0.52922	0.935955
0.513845	0.68494
0.512755	0.82011
0.618245	0.888105
0.622195	0.90525
0.791045	1.64005
0.44717	0.66449
0.586495	1.20314
0.696515	1.21469
1.48225	1.95079
0.827625	2.51771
1.14222	2.05667
1.06992	0.89441
0.653475	2.32484
0.595135	0.88945
0.680275	0.90976
0.541995	1.05197
1.43297	2.08795
1.07793	2.63156
0.72894	3.42887
0.608515	1.67757
0.75998	4.15469
0.77944	1.51624
1.00958	1.18219
0.97314	1.32257
0.69577	0.61115
2.82886	0.76456
0.481425	0.782975
1.02836	1.10834
1.31529	0.953345
0.8871	0.9015
0.578625	1.05733
0.603615	0.66346
0.454535	0.87393
0.427745	0.777
0.37831	0.6964
0.75567	0.91412
0.52001	0.76513
0.67632	0.49975
0.616575	3.11698
0.407375	1.05864
0.63556	1.39379
0.50509	0.74382
0.577825	0.876455
0.654135	0.622395
0.52391	0.75774
0.930375	0.676625
0.48423	0.75586
0.535725	0.931215
0.54157	0.941945
0.35599	0.775
0.649215	0.731855
0.459765	0.65318
0.1546	0.72086
0.28408	0.611105
0.214385	0.80102
0.327855	0.627295
0.338235	0.67167
0.26991	2.68951
0.353885	3.79005
0.31323	1.74552
0.459605	1.14241
0.31487	2.64392
0.628005	2.25453
0.18423	0.983885
0.146715	1.04062
0.35254	0.889395
0.19002	1.08888
0.19152	1.03572
0.93613	0.432325
0.341435	0.57027
0.683995	0.469605
0.31185	0.564815
0.69185	1.21246
0.49952	0.416045
0.64258	0.394245
0.471425	0.38858
0.41672	0.39131
0.80946	0.36719
0.55532	0.30074
0.538015	0.42908
0.46585	0.83187
0.53752	1.43402
0.861475	0.5556
0.730805	0.44434
0.872065	0.528185
0.38413	0.469675
0.414485	0.638425
0.423875	0.447865
0.384105	0.62213
0.450525	0.438695
0.39363	0.45696
0.418235	0.647755
1.34637	1.77425
0.41574	0.39965
1.07502	0.50148
0.40621	0.49786
0.403745	0.450885
0.25903	0.47518
0.339295	0.402585
0.428735	0.536845
0.4599	1.07734
0.401765	0.934255
0.34197	0.503575
0.351435	0.326705
0.54406	0.373785
0.41792	0.406445
0.483165	0.40896
0.339955	0.56649
0.351875	0.42821
0.35971	0.39318
0.427615	0.50595
0.376295	0.35979
0.356755	0.303985
0.383625	0.34244
0.49279	0.380815
0.458605	0.557135
0.25729	0.59093
0.43824	3.52139
0.472695	3.45383
0.478305	2.14602
0.455445	2.83966
0.332945	4.13467
0.307545	0.94183
0.36278	1.47502
0.3451	0.87411
0.333695	1.84399
0.34356	1.8601
0.35516	2.68996
0.390185	3.1514
0.39285	2.50212
0.286905	1.58413
0.31218	2.46863
0.334055	1.89469
0.49179	0.844455
0.391755	1.07467
0.36303	1.44009
0.52079	2.75747
0.477945	1.91801
0.416115	1.00796
0.32202	2.83867
0.26885	1.32197
0.362585	1.38705
0.325865	0.53198
0.428215	2.34668
0.37839	1.62921
0.4896	2.42905
0.59497	1.1619
2.21441	1.0446
1.44449	0.8092
1.23446	3.3558
0.554075	1.0669
1.15996	0.6174
2.34528	0.6768
0.633835	0.6434
0.918535	0.5902
0.426805	0.5102
0.660635	0.4636
0.72118	0.8445
1.46623	0.6356
0.467195	0.8031
0.63959	0.5994
1.08512	1.62138
1.52425	1.41355
1.43684	0.84953
1.0832	1.24481
0.9875	1.33203
0.7509	1.94592
1.1353	1.89952
0.7444	2.46798
1.1501	1.2185
1.027	2.02698
0.5288	1.35386
0.4322	1.71969
0.663	0.404965
1.0095	2.88219
0.4876	2.85432
0.4291	0.979595
0.5136	1.13766
0.651	1.89195
1.0404	3.23213
0.7412	1.79083
0.6726	1.89577
0.6857	1.5629
0.6099	0.276845
0.407	0.92096
0.8732	1.61059
0.3559	0.730695
2.5156	0.55702
0.7045	0.610945
0.6463	1.50273
0.798135	1.48469
1.12931	0.741275
3.09854	0.77905
1.03279	1.91904
1.01557	1.00073
0.967625	1.22325
1.23465	0.311365
0.839915	0.6632
1.57936	1.04803
2.00787	1.26709
3.27827	0.65279
4.45907	1.32039
0.59289	0.883315
0.43678	0.88443
0.49097	0.838055
0.575455	0.4359
0.305505	1.46706
2.30829	1.08342
0.53732	1.04203
1.46579	1.5767
1.35409	1.32312
2.22124	0.55153
1.69576	3.32696
3.67453	3.32432
0.474205	2.95878
0.375375	2.60515
0.535655	2.04381
0.604585	0.98558
0.47151	1.71128
0.73669	1.32679
0.31431	0.89025
0.81968	2.56355
0.3227	3.89672
0.496845	0.685245
0.30087	1.0168
0.48427	1.11744
0.13349	0.708925
0.24569	0.88759
0.268425	1.76966
1.17764	1.23461
3.08341	0.642015
0.44287	1.16356
0.313555	0.89086
0.60714	1.20144
1.94349	0.799805
1.66562	1.54455
1.14346	1.08151
1.03088	0.705855
0.70763	0.424475
0.26175	0.55856
0.261885	1.7045
0.35586	2.66747
0.497115	0.911665
0.65754	1.13568
0.550615	1.85076
0.541405	0.48994
0.682755	0.507965
0.483665	1.24834
0.55671	0.610175
0.728975	0.828855
1.34041	0.583295
0.53563	0.49693
0.64443	0.638735
0.933785	0.888545
2.10841	0.783565
0.50669	0.547325
0.369575	0.62074
0.683105	0.73059
0.82487	0.81452
0.68696	0.44545
0.848445	0.55208
0.523725	0.594765
0.484635	0.60402
0.4162	0.35512
0.89413	0.587575
0.305905	0.5381
0.384715	0.5719
0.438905	0.47616
0.582625	0.62682
0.30837	0.61855
0.460145	0.491455
0.5185	0.32389
0.68161	0.560885
0.918875	0.46119
0.567375	0.35808
0.56045	2.49072
0.511225	0.55597
0.85074	0.379475
0.699355	0.44485
0.849925	0.548035
0.85626	0.379105
0.875445	0.33835
0.361815	0.359535
0.59007	0.59253
0.426005	0.496055
0.26376	0.32228
0.62213	0.32781
0.7837	0.343345
0.6829	0.4146
0.58112	0.663555
0.888165	0.445695
0.440545	0.544705
0.978635	0.43344
0.39667	0.797095
0.50462	0.58143
0.483325	0.511775
0.83283	0.55844
0.576765	0.60642
0.584785	0.44653
0.39797	0.827555
0.400315	1.14042
0.481865	0.37433
0.68994	0.51183
0.58037	0.52283
0.443	0.61155
1.21119	1.26351
0.80226	0.743595
0.624425	0.64042
0.439115	0.286295
0.650235	0.482645
0.522975	0.63769
0.471865	0.62003
0.37378	0.374245
0.80593	0.34692
0.527305	0.963315
0.670555	0.76575
0.544705	0.437295
0.40514	0.58914
0.417545	0.44376
0.802795	0.791265
0.315845	0.90789
0.669875	0.660635
0.4903	1.04014
0.51407	1.60087
0.971295	1.01458
0.300415	0.64563
0.479375	0.9547
0.927915	0.892245
0.297325	1.37763
0.312415	0.4667
0.661075	0.31573
0.462745	0.41789
0.476995	0.41989
0.384085	0.785575
0.35062	1.03163
0.23488	1.18569
0.303165	0.61248
0.26153	0.60399
0.506495	0.512355
0.36873	0.432885
0.30576	0.74793
0.283395	0.919365
0.55397	0.670215
0.27742	1.34832
0.60832	0.489615
0.280085	0.84577
0.683475	0.886975
0.32518	0.73136
0.71023	0.732205
0.57175	0.604535
0.61329	0.58345
1.12377	0.98481
0.790375	0.879465
0.671375	1.44879
1.01361	1.11721
0.5224	1.17324
1.05334	0.700915
0.57471	0.62108
0.301035	0.61351
0.648925	0.987015
0.400395	0.772805
0.446605	1.20921
0.638745	1.81973
1.28829	1.04338
0.425375	3.60937
1.36437	1.07732
1.16592	2.41219
0.774005	2.6542
1.46168	2.15878
0.419345	1.15381
0.666005	2.56427
0.599755	1.9672
0.71188	1.49448
0.50044	2.63581
0.59027	1.78151
1.13962	2.72668
0.55994	1.16248
0.64027	1.59156
0.516955	2.42831
0.77567	4.45348
0.826545	3.82044
0.88076	1.29711
0.9059	2.2978
0.793605	3.43786
0.347525	1.84353
0.87981	1.8871
1.00798	1.23446
0.611155	3.00224
0.637445	1.57852
0.594415	2.35999
1.52658	2.52576
0.47317	1.87384
1.25079	0.11096
1.04745	1.63587
1.54014	4.448
1.65612	3.94873
0.99525	2.83128
2.21414	2.18026
1.49367	4.01914
0.966795	2.48224
0.56678	3.47798
0.873155	1.26146
2.77593	2.64096
0.85332	4.55273
1.60966	1.08946
1.73623	4.58113
1.66329	2.96398
1.42836	0.980195
2.10148	1.59108
0.82217	2.48478
2.07643	2.99168
1.35066	2.42452
0.671705	1.86721
1.87168	2.39416
2.02406	2.98143
1.51303	0.51402
1.3459	1.13229
1.48146	4.36694
3.63616	2.97085
1.4752	1.46163
0.42951	1.32741
1.19108	1.58377
1.07905	2.39938
0.9014	1.47005
1.19107	4.19103
1.21665	2.74643
3.43045	4.54706
1.65655	2.333
2.11322	1.67498
2.42661	3.09157
2.03815	2.29809
1.26693	1.45107
0.985985	2.45404
0.88826	3.6357
1.40219	2.56458
1.16478	2.12123
1.01791	2.25915
1.46986	1.10109
0.83041	1.40547
0.916325	1.78012
0.89594	1.09738
4.69731	1.98745
1.48289	1.72863
1.25617	1.11302
0.740845	1.36133
1.67622	1.23558
1.2766	1.97483
0.946205	2.33674
0.892345	1.14478
2.10992	1.75843
2.79183	0.98953
1.04756	2.01389
0.25117	1.00633
1.16101	2.43711
0.63545	2.48437
1.12293	2.55132
0.946165	1.0898
2.62554	3.06629
1.31409	3.5737
0.42806	1.73984
0.54993	2.26628
0.91091	1.79617
3.68487	2.96443
3.10645	2.85335
0.260505	1.4473
1.45715	1.03289
1.76889	0.591565
1.5808	0.77658
4.46964	0.932155
3.79736	0.793125
1.07731	0.772915
3.46826	0.65673
1.0547	1.54487
1.28174	0.787275
0.73502	0.71702
0.78595	0.43505
1.19151	0.485955
0.65238	1.74705
0.663955	1.57284
0.468635	0.468475
1.26628	0.66037
1.47658	1.81455
1.91875	3.42225
2.18169	0.600485
1.89272	0.35075
1.49497	0.445935
1.90801	0.256715
0.97571	0.39564
0.42762	0.46093
0.62408	0.715535
0.905695	0.624625
0.308265	0.451645
1.64159	0.387375
2.58527	0.323615
1.36103	0.396535
0.335425	0.396575
0.54499	0.401815
0.451075	0.39826
0.509235	0.580375
0.27819	0.523245
0.475945	0.4481
1.01016	0.630885
0.32463	0.55427
0.421345	0.614145
0.383905	0.762965
0.689135	0.476725
0.366705	0.269235
0.5279	0.45828
0.44	4.21044
0.80161	0.654735
0.3204	0.48447
0.33186	0.627055
0.26348	0.78503
0.347715	0.415725
0.410855	0.557635
0.73715	1.81976
0.336025	0.449155
0.55927	0.494435
0.36869	0.69594
0.61591	0.52212
1.37391	0.55607
0.489545	1.17465
0.47542	0.738365
1.21025	0.637075
0.60713	0.324555
0.78645	0.9341
0.419925	2.43721
0.259855	2.26939
0.337575	3.19506
0.362155	0.646375
0.263875	0.77399
0.417065	3.78564
0.40142	0.612225
0.4757	1.49799
0.469675	2.42645
0.80143	0.85899
0.463825	1.08628
0.328705	0.907445
0.272445	1.88172
0.418425	1.14624
0.38117	1.38421
1.23941	1.81867
0.64	2.09174
0.52366	2.78473
0.647195	1.46437
0.335635	0.6153
0.20022	2.21858
0.4189	1.42878
0.2272	0.522065
0.379535	1.95061
0.269935	0.335225
0.5412	0.941175
0.212985	0.478885
0.32006	0.463525
0.60489	0.46898
0.69215	0.766485
0.2877	0.631895
0.504375	2.03792
0.42734	1.60885
0.38677	0.968735
0.426895	0.702675
0.66536	0.890615
0.716405	0.42178
0.615325	0.58011
0.70682	0.534005
0.729185	0.86809
0.608305	0.49823
1.21156	0.6632
0.62888	0.416915
0.80646	0.50302
0.405415	0.737205
1.18248	0.528865
0.541785	1.40601
0.4585	0.72996
1.24658	1.06355
0.39117	1.74993
0.551825	0.62509
0.69551	0.60068
0.377885	1.87923
1.87119	4.23127
2.26351	1.84986
0.48998	2.19355
0.39249	3.52893
0.486605	1.80493
1.2253	4.74927
0.81517	1.4719
0.348175	1.58243
1.71764	0.847135
1.03805	1.00514
1.28024	0.998215
1.14416	1.62112
1.57374	2.71142
0.636575	1.50267
0.954335	1.86883
0.869115	1.19006
0.536225	1.22743
0.470685	1.42979
0.500905	1.99975
0.45731	2.1343
0.712285	1.93792
0.27735	1.52851
0.355675	1.78449
0.362595	1.23362
0.4744	1.09968
0.378185	2.02813
0.63636	1.8202
0.34348	1.13217
0.493825	1.66898
0.41362	2.27227
0.718125	1.99449
0.56098	1.62718
0.439195	1.12237
0.254265	2.27664
0.427625	2.41043
0.686435	0.8442
0.789045	1.30445
0.52851	0.846655
0.474675	0.881715
0.50182	0.50732
0.59641	0.649545
0.55715	0.67334
0.41957	0.543995
0.401325	0.613755
0.624585	0.597
0.56424	0.646985
0.407305	0.541565
0.250555	0.57716
0.263315	0.887715
0.289835	0.898965
0.524715	0.59348
0.343965	0.68408
0.36503	0.370795
0.61147	0.403655
0.869255	0.447035
1.45724	1.66609
1.95007	0.92313
1.56676	0.917095
1.52184	0.95588
2.15092	0.799125
3.06681	0.8291
1.62381	1.15855
1.36221	0.86613
1.30706	0.91809
1.61511	0.892545
1.07015	1.65616
1.92728	0.903945
1.38052	1.28893
1.40974	1.46893
2.09277	0.37898
0.999855	0.906755
1.45534	0.465035
1.11898	0.454235
1.11864	0.446755
1.97992	0.80791
1.32651	0.44178
3.05312	0.705655
1.35127	0.543195
2.00227	0.706975
1.54873	0.418655
2.61381	0.312615
2.30185	0.7342
1.54141	0.427405
3.37149	0.64616
2.08107	0.4843
3.44943	0.484815
1.4764	0.64104
2.21154	0.44057
1.97886	0.663115
1.76697	0.92169
1.50813	1.09788
2.33263	0.55276
2.61889	0.51003
0.556055	0.522245
0.45769	0.416085
0.792435	0.727025
1.00409	0.492555
0.68196	0.665085
0.80371	0.47601
0.477595	0.50859
0.789825	0.55335
0.465565	0.43904
0.81365	1.33083
0.47685	1.03129
0.47458	0.982465
0.751165	0.903585
0.920285	0.85474
0.369285	1.31342
0.302525	0.39971
0.334725	0.78037
0.344025	0.888695
0.29464	0.94046
0.368835	1.22718
0.529335	0.754735
1.10666	0.54196
0.56595	0.82512
0.639165	0.432105
0.86509	0.52899
0.40284	0.44954
0.483015	0.452525
0.90181	0.47296
0.70966	0.854295
0.52717	0.774035
0.95202	0.809995
1.13793	0.91238
0.53586	0.393805
0.433325	0.43878
0.482135	0.867035
0.894715	1.85564
0.49069	2.36556
0.483475	1.00767
0.30161	0.83112
0.475415	3.59431
0.459055	1.8405
0.60206	0.79081
0.397665	0.781335
0.395525	1.91282
0.430905	0.947775
0.454985	0.694615
0.46434	1.52061
0.39697	0.516805
0.43213	1.21436
0.558985	0.88519
0.927055	1.6805
1.56871	0.64332
0.64358	2.60894
0.51907	1.80751
0.44455	2.44609
0.44388	1.29618
0.81884	1.82633
0.29715	0.254195
0.502265	0.700875
0.489215	0.79383
0.39591	1.29199
0.363065	2.60954
0.438475	1.08712
1.03393	0.24142
0.45987	1.7533
0.411855	2.23868
0.469525	2.22962
0.748745	0.54612
0.59746	0.222465
0.95246	1.43365
0.385705	0.876065
0.36142	0.714435
0.68228	0.86598
0.414115	0.7057
0.447895	0.625015
0.684085	0.567455
0.561365	0.695795
0.57752	0.714885
0.554465	1.1184
0.698205	1.10505
0.493495	2.42543
0.474125	1.13228
0.81351	0.83668
0.51442	0.305905
0.41522	1.27069
0.56173	1.29438
0.72413	0.78922
0.381735	1.81664
0.280735	0.52355
0.47906	0.549095
0.618855	0.616445
0.38917	0.750345
0.371945	0.97556
0.33072	0.81944
0.438475	0.59762
0.30191	1.33723
0.51244	3.09455
0.58393	1.95905
0.400395	2.40166
0.81145	2.41279
0.784085	2.21356
0.569355	0.35052
0.75329	1.00982
0.340615	1.32289
0.563055	0.30766
0.592095	0.87567
0.28892	0.99123
0.390735	0.593675
0.39231	3.42114
0.43994	2.60755
0.31053	1.53222
0.50209	0.518265
0.415955	0.72537
0.483725	0.98807
0.34509	0.29681
0.51612	0.898695
0.4884	1.85867
0.718225	1.06477
0.94128	0.853625
0.316115	1.09813
0.32474	0.4871
0.333335	0.274995
0.616875	0.97996
0.34411	0.681785
0.312815	0.744965
0.25723	0.48596
0.52391	0.717285
0.26064	0.797405
0.32735	0.251095
0.3951	1.67303
0.38871	0.66003
0.45753	0.82017
0.599505	1.19655
0.347865	1.22938
0.56812	0.944985
0.403125	1.47815
0.318555	0.586295
0.452285	2.42306
0.403515	0.657685
0.240775	0.704855
0.5478	0.783875
0.17651	0.850065
0.32104	1.47464
0.33267	1.38117
0.24003	3.075
0.329835	1.16904
0.35263	1.82197
0.3492	2.28449
0.54927	1.24121
1.66436	1.65566
0.95211	2.47045
0.806195	1.87585
1.48406	1.86088
1.04521	2.74663
3.00653	1.03871
3.42206	2.6911
0.49103	1.08551
2.42526	2.87871
1.14675	1.17693
3.61393	2.16872
2.61437	2.54274
0.84852	1.1337
1.15162	1.21229
1.2273	1.04528
2.15928	1.0863
0.54477	0.99977
2.17905	1.14271
0.88166	0.96257
2.17593	0.75837
1.43025	1.68928
0.915475	1.17289
0.583	0.857075
0.710415	1.00573
0.837635	1.0408
2.215	0.926245
0.57668	1.11849
2.68696	1.27698
3.282	2.17041
2.15007	1.54596
0.85702	1.18686
1.7112	0.84753
0.90978	2.00212
1.03929	0.68721
1.09043	0.943415
2.61031	1.02534
1.92346	1.17458
0.510135	1.72602
0.47962	1.2989
0.557685	0.84273
1.004	0.895485
1.1318	1.03193
0.814055	1.89763
0.15229	1.7375
0.674195	1.24375
0.64456	1.41586
0.544025	1.86745
0.42233	1.46061
0.65156	0.795085
0.335915	0.73535
0.35209	0.73897
0.395235	1.11833
0.29943	1.52678
0.71964	0.874645
0.4616	1.52607
0.166635	2.39548
0.46641	1.33392
1.36435	1.37042
0.84132	0.733
0.273225	1.02061
0.65397	1.34156
0.62292	1.30832
0.975435	0.960395
1.32876	1.13813
0.296855	1.22188
0.29016	1.97428
2.09004	0.718495
0.784125	0.78209
1.66002	0.92778
[truncated: 242 more rows]

## Sheet: Experiment S1 (Suppl Figure 2)
drift	ter	bound	vratio	mratio		rt	cor	cj		ER			RT			CJ
2.70884	0.237507	1.47333	0.491147	0.488286		3.14223	1	91		sub	accuracy	speed	sub	accuracy	speed	sub	accuracy	speed
1.45646	0.469499	2.33979	0.393893	0.038367		3.1462	1	80		4097	0.862876	0.876667	4097	0.60707	0.477795	4097	69.5585	66.3633
1.92105	0.274621	3.64509	0.0749136	-0.00197446		2.68469	1	60		4118	0.949833	0.913333	4118	0.6107	0.57165	4118	70.9766	68.8867
1.60025	0.32679	3.97414	0.0366002	-0.131644		1.74404	1	89		4403	0.812081	0.765101	4403	0.597245	0.510708	4403	69.5436	67.3188
1.03316	0.592563	2.08512	0.723635	0.730875		3.56799	1	50		4495	0.996667	0.913333	4495	0.935	0.546945	4495	70.16	62.2967
2.22186	0.256691	2.72735	0.136378	0.0588184		1.03915	1	89		4554	0.786441	0.813333	4554	0.9945	0.732	4554	58.8508	61.6233
2.51685	0.565428	1.55954	1.17859	0.647442		1.98171	1	83		6148	0.742475	0.73913	6148	0.644	0.669	6148	67.0602	68.01
2.91817	0.471717	2.01553	1.04413	-0.149771		3.21806	0	59		6488	0.706667	0.654237	6488	2.77632	1.52182	6488	66.2267	62.6542
2.63575	0.284223	2.84056	0.795579	0.213771		1.88169	1	81		6580	0.933333	0.923077	6580	0.54734	0.521708	6580	72.27	73.2107
2.53326	0.28363	2.7205	1.19424	0.252551		3.79392	1	76		6627	0.81	0.769231	6627	0.61976	0.51376	6627	71.9433	67.4214
1.26116	0.509342	2.04441	1.05249	0.714906		1.30968	1	94		6682	0.688963	0.648829	6682	0.570873	0.552643	6682	53.0635	49.408
1.13967	0.532927	3.30516	0.278354	0.588952		1.12846	1	93		6725	0.643333	0.666667	6725	0.691	0.5465	6725	72.4067	71.2492
2.92717	0.551815	0.783045	0.41525	0.713713		2.58846	1	80		6809	0.585366	0.630508	6809	1.97759	1.10884	6809	56.7909	54.7051
1.75013	0.444041	2.88108	0.836114	0.323778		3.20148	1	70		6836	0.845638	0.9	6836	0.837805	0.70221	6836	69.9362	72.99
2.57823	0.578141	3.29753	0.849693	-0.0521995		2.83916	1	81		6928	0.583893	0.62	6928	0.67455	0.563213	6928	65.9362	67.63
1.40343	0.336169	2.47425	0.238227	0.220722		0.752205	1	87		7003	0.879599	0.873333	7003	1.53399	1.2904	7003	82.0334	78.5133
1.24953	0.273374	3.44152	0.82713	0.679293		1.72303	1	95		7019	0.813333	0.743333	7019	0.788893	0.667265	7019	82.27	82.83
1.39561	0.420627	3.39262	1.02752	0.837186		1.13304	1	90		7020	0.583893	0.72	7020	0.645312	0.595087	7020	76.9027	65.7033
2.50439	0.391812	1.99971	0.315791	-0.18217		2.13711	1	88		7063	0.916388	0.724832	7063	0.58047	0.48678	7063	83.1806	72.3523
1.08517	0.571091	1.96577	1.14806	0.67149		1.64482	1	98		7074	0.836158	0.85	7074	1.03983	0.619185	7074	68.7797	71.0917
2.10187	0.434214	3.5331	0.673787	0.203189		1.14663	1	90		7080	0.613793	0.581749	7080	0.926255	0.78594	7080	53.4103	50.6084
1.15083	0.582019	1.3756	0.663342	0.338106		2.63348	1	99		7565	0.745614	0.721477	7565	2.27349	0.910255	7565	73.1974	66.5906
1.88222	0.306356	0.956824	0.561921	0.920887		1.73539	1	91		7582	0.703333	0.673333	7582	1.13655	0.953888	7582	72.3033	74.6467
1.41938	0.542386	1.01516	0.186022	0.442793		2.30003	1	95		7588	0.616162	0.683333	7588	1.08363	1.0487	7588	82.4108	79.8467
1.55414	0.317074	2.31777	1.14225	0.77442		1.21926	1	98		7595	0.59396	0.634483	7595	0.878765	0.665097	7595	77.7617	69.9517
1.73136	0.579152	0.887833	0.361032	0.523603		3.62336	1	82		7613	0.856667	0.886667	7613	0.66777	0.550855	7613	73.5567	78.4433
1.98338	0.220321	3.48358	1.08428	-0.174946		0.75268	1	95		7621	0.966102	0.923333	7621	1.41529	0.557235	7621	83.2949	74.6333
2.3722	0.358721	3.10879	0.70981	0.48951		1.75347	1	99		7673	0.734483	0.820339	7673	1.96984	2.02804	7673	79.5448	84.0746
1.81349	0.21367	2.98587	1.15801	0.361154		3.83646	1	66		7970	0.875421	0.71831	7970	0.6125	0.5	7970	73.899	61.4859
1.19772	0.470585	1.91406	0.963095	0.905705		1.92939	1	90		8056	0.842809	0.853333	8056	0.542732	0.48716	8056	73.9732	73.1633
2.91377	0.523152	3.91893	0.342998	-0.278238		4.64788	1	70		8063	0.794613	0.723906	8063	1.19415	0.83998	8063	67.5556	64.6061
1.45832	0.535444	3.33868	0.894613	0.284996		4.6068	1	50		8069	0.833333	0.756667	8069	0.502215	0.43203	8069	62.01	59.5567
1.84606	0.432436	1.21445	0.74153	0.735059		3.86446	1	81		8070	0.666667	0.607383	8070	0.86039	0.68048	8070	69.0539	69.9396
2.74029	0.547096	1.90321	0.677181	0.568465		2.63435	1	67
2.66743	0.571053	2.36574	0.161936	-0.0839962		4.30273	1	60
1.61683	0.267338	1.15617	1.05117	0.72808		3.30057	1	50
2.8411	0.466943	2.99173	0.182763	-0.169747		4.63847	1	50
2.08076	0.258649	1.64125	0.321833	0.663153		4.60153	1	58
1.86357	0.51778	0.713048	0.914005	1.30317		3.63464	1	54
2.57565	0.28933	0.950882	0.205733	0.0739558		4.20764	1	45
2.43308	0.556303	1.31245	1.0973	0.806226		4.23198	0	50
2.20168	0.549427	1.66445	0.0911835	-0.127703		3.66301	1	57
1.08927	0.482157	0.88867	0.197592	0.210657		4.55081	1	52
1.28218	0.242946	0.634727	1.20285	1.86184		3.82283	1	50
1.95672	0.396769	3.67944	0.485352	0.115004		4.04745	0	55
2.36429	0.557821	3.65235	0.945861	-0.101746		3.25407	0	59
1.04928	0.339695	3.9316	0.195736	0.0902457		2.48937	1	90
2.03412	0.559578	1.52744	1.04065	0.564239		3.94618	0	71
1.29484	0.52756	3.71402	0.999892	0.491459		1.59086	1	87
2.59033	0.427788	1.49965	0.36358	0.236813		2.69924	1	76
1.17955	0.350577	3.40251	0.629233	0.467961		2.27433	1	89
2.45489	0.415685	2.77132	1.0386	0.00626249		3.61254	1	57
2.99952	0.530323	1.94851	0.462853	-0.0429951		0.824555	1	94
1.0474	0.335597	0.640139	0.37705	0.327098		2.75339	1	68
1.51026	0.361113	0.550809	1.08808	2.33031		0.785565	1	84
1.56001	0.46543	3.85545	1.00441	0.189508		1.02571	1	85
1.76367	0.420816	1.20419	1.09349	0.717089		0.62991	1	84
2.04843	0.388308	3.12694	1.03812	0.5261		0.49025	1	94
2.58298	0.308276	3.78473	1.15341	-0.18438		0.547565	1	82
2.99922	0.252785	2.06237	0.39711	0.492092		0.45264	1	94
1.20449	0.548785	3.71378	0.0852142	-0.256747		0.53874	1	5
1.47657	0.53927	0.531608	0.812848	1.89121		0.82194	1	74
2.61602	0.46684	2.81137	0.644476	-0.61079		0.429505	1	94
1.94429	0.452842	2.60826	0.606976	0.686325		0.661665	1	37
2.31484	0.232061	0.580951	0.993728	1.80394		0.50867	1	55
2.25859	0.45132	3.68066	0.764788	-0.141885		1.31969	1	18
2.98094	0.35764	3.03292	0.0595353	0.397916		1.17616	1	61
2.55062	0.596533	0.663017	0.228583	0.373755		0.54635	1	77
2.269	0.231209	2.03883	1.08522	0.753125		1.35404	1	50
2.16979	0.528652	3.92572	0.270087	-0.0277755		0.55554	1	60
1.17797	0.342458	2.0883	1.01079	0.846086		0.58583	1	54
1.30027	0.244962	0.544031	0.0268095	0.0431698		0.490855	1	67
2.97943	0.580698	3.67189	0.113997	-0.0956416		3.11392	1	50
2.70485	0.56982	2.52736	1.16522	0.177362		1.00237	1	87
1.33227	0.539097	3.23185	0.275411	0.0501588		0.50756	1	68
2.9095	0.552567	3.7051	1.21591	0.145661		0.462155	1	80
2.9618	0.448732	0.518476	0.144884	0.18656		1.20284	1	64
1.82045	0.513887	0.835204	0.997247	1.85184		0.490045	1	95
2.59981	0.545524	3.28706	0.39119	0.321845		0.78691	1	64
2.87723	0.529442	2.24279	0.275121	-0.124369		0.50381	1	88
2.53177	0.25496	1.72387	0.25468	0.17836		0.523595	1	32
2.69472	0.481231	3.44549	0.939637	-0.0548428		0.65243	1	77
1.53343	0.469391	2.25866	0.0522834	-0.00146962		0.57868	1	62
1.03546	0.361264	3.52099	0.67257	0.646209		0.47343	1	78
2.83854	0.21789	2.2474	0.817968	0.372732		0.545645	1	55
2.35407	0.29215	2.70277	0.912763	-0.12006		0.90727	1	52
2.90688	0.443324	2.60763	0.719261	0.46855		1.99293	0	50
1.63606	0.239069	3.91655	0.450311	0.110721		0.552625	1	73
1.45047	0.214528	2.43633	0.573251	0.104602		0.46891	1	77
2.57895	0.380358	1.18644	0.538458	0.359968		0.63403	1	62
1.41367	0.292879	0.637446	0.728815	1.82912		0.514695	1	87
1.51673	0.279396	2.43315	0.618332	0.485026		0.507155	1	53
2.8828	0.392664	1.7635	0.433871	0.418314		1.05697	1	58
2.48351	0.349622	1.53228	0.234417	0.0662469		3.37891	1	50
2.58861	0.377558	3.74032	0.138478	-0.117248		0.50695	1	57
2.21217	0.468601	2.22274	1.16069	0.366365		0.62058	1	46
2.42468	0.395111	0.786567	0.650446	0.740793		2.08749	1	50
1.33285	0.598137	2.31458	0.667342	0.83362		1.12974	0	50
2.17017	0.429254	2.78362	0.0842246	-0.0311019		0.74668	1	81
1.24361	0.238504	0.647706	1.08711	1.06268		0.648775	1	82
						0.63185	1	96
						0.41403	1	91
						0.41131	1	94
						0.44502	1	71
						0.437135	1	82
						2.35307	0	50
						0.53363	1	91
						0.449725	1	81
						0.48903	1	88
						0.623945	1	70
						0.782415	0	52
						0.595825	1	87
						0.37529	0	52
						0.45316	1	81
						0.424135	1	73
						0.557235	1	85
						1.07861	1	92
						2.27663	1	62
						2.43633	1	50
						0.94194	1	91
						1.23866	1	89
						0.62183	1	98
						1.68079	1	72
						1.32915	1	89
						2.8527	1	92
						1.18283	1	71
						0.718245	1	88
						0.5983	1	98
						1.015	1	95
						1.45539	1	96
						1.78126	1	100
						1.05215	1	100
						1.74152	1	100
						1.62736	1	99
						0.74208	1	100
						1.65194	1	93
						1.01035	1	97
						0.81204	1	89
						2.03493	1	99
						2.1447	1	95
						2.38015	1	94
						0.59922	1	100
						2.13309	1	83
						0.626735	1	100
						0.89687	1	100
						1.45133	1	99
						3.47757	0	60
						3.27601	1	84
						0.59677	1	100
						1.31339	1	96
						3.33246	1	84
						1.03639	1	97
						0.74132	1	100
						1.42108	1	99
						2.37958	1	93
						1.67071	1	88
						0.73215	1	100
						0.96343	1	100
						0.52369	1	100
						2.19451	1	89
						0.619375	1	100
						3.30452	1	76
						3.96775	1	63
						0.65243	1	100
						0.685395	1	96
						3.58344	1	60
						2.05574	1	66
						2.57315	1	87
						0.89943	1	99
						0.967985	1	97
						0.57648	1	100
						1.19504	1	99
						0.645815	1	100
						1.83044	0	89
						1.6773	1	92
						0.80147	1	100
						0.475875	1	81
						0.438445	1	96
						0.36856	1	91
						0.392585	1	93
						0.4058	1	81
						0.536885	0	64
						0.395035	1	92
						1.36018	0	50
						0.5184	1	90
						0.676675	1	86
						0.618005	1	89
						1.03948	1	89
						0.349435	1	95
						0.39343	1	90
						0.491675	1	50
						0.484685	1	96
						0.547955	1	95
						0.52581	1	90
						0.42343	1	91
						1.98236	0	50
						0.42424	1	93
						0.54845	1	75
						0.850805	1	52
						0.52498	1	84
						0.565525	1	8
						0.52443	1	89
						2.13883	1	95
						0.42744	1	91
						0.500565	1	56
						0.454545	1	90
						0.4521	0	75
						0.63745	1	60
						2.08732	1	82
						0.556205	0	50
						0.72608	1	86
						0.538445	1	96
						0.89427	1	69
						0.71153	1	77
						0.7235	1	63
						0.58359	1	67
						0.532165	1	68
						0.86103	1	93
						1.43635	1	84
						0.63376	1	94
						0.8995	1	71
						0.54591	1	67
						1.01552	1	50
						0.88118	0	67
						1.73326	1	51
						0.50372	1	46
						1.4511	1	50
						1.74378	1	55
						1.28064	1	71
						0.557865	1	94
						0.46922	1	88
						0.90276	1	75
						0.55358	1	92
						0.50177	1	54
						0.51866	1	89
						0.75331	1	90
						1.03398	1	100
						1.00176	1	96
						2.47813	1	91
						1.05009	1	81
						0.85915	1	91
						1.04379	1	100
						2.28996	1	71
						0.70965	1	100
						2.20214	1	77
						3.35069	1	53
						0.75203	1	86
						2.63039	1	72
						3.44737	1	50
						2.74548	1	70
						0.55032	1	96
						0.91734	1	97
						1.12661	1	92
						0.80133	1	100
						2.97584	1	77
						0.638955	1	100
						0.936755	1	92
						2.54894	1	85
						1.88815	1	84
						0.81798	1	91
						1.12546	1	99
						1.60693	1	100
						2.07276	1	98
						1.67858	1	92
						1.85416	1	100
						1.33394	1	87
						0.876385	1	94
						2.01967	1	97
						2.8998	1	85
						0.92201	1	100
						2.37724	1	76
						3.5918	1	80
						0.71447	1	50
						1.0996	1	88
						0.7324	1	85
						3.08942	1	91
						1.1875	1	98
						0.92214	1	97
						2.28054	1	98
						3.30549	0	72
						1.34323	1	90
						1.49987	1	86
						4.38727	1	64
						3.32242	1	67
						1.34881	1	91
						3.70773	1	78
						0.83834	1	96
						3.60544	1	61
						4.30222	1	53
						2.18164	1	72
						3.21843	1	54
						0.961945	1	92
						1.41529	1	81
						2.02692	1	86
						1.98404	1	85
						1.9741	1	74
						0.589505	1	73
						0.406145	1	73
						0.453315	1	85
						0.689245	1	95
						0.410475	1	81
						0.43471	1	60
						0.42084	1	89
						0.370915	1	53
						0.372165	1	73
						0.50409	1	93
						0.45548	1	100
						0.43773	1	98
						0.71694	1	95
						0.50063	1	85
						1.69293	1	53
						0.38743	1	99
						0.389855	1	100
						0.483825	1	95
						0.424815	1	75
						1.72618	1	78
						0.64555	1	55
						0.575735	1	68
						0.6788	1	90
						0.81671	1	76
						0.608585	1	84
						1.07594	1	88
						0.5748	1	82
						0.91444	1	78
						0.67197	1	60
						1.01837	1	91
						1.1572	1	81
						3.21682	1	50
						2.13157	1	68
						2.58501	1	78
						0.477375	1	60
						0.445115	1	76
						0.48992	1	64
						1.04806	1	51
						0.51583	1	96
						0.95389	1	70
						0.491205	1	64
						0.42046	1	90
						0.45987	1	78
						1.17906	1	73
						0.523255	1	92
						0.489675	1	86
						0.48899	1	71
						0.89447	1	51
						0.82659	1	53
						0.43752	1	40
						0.606045	1	90
						0.66952	1	83
						0.413785	1	57
						0.41802	1	95
						0.429355	1	50
						0.5865	0	53
						0.94296	1	73
						0.56711	1	54
						0.464375	1	90
						0.497905	1	82
						2.48732	1	88
						0.581765	1	100
						2.60622	1	83
						0.75429	1	95
						1.13272	1	94
						2.82852	1	90
						0.893275	1	98
						1.93674	1	90
						0.88824	1	98
						1.36517	1	94
						0.91308	1	96
						0.82252	1	100
						1.95898	1	96
						1.40579	1	100
						1.84431	1	98
						1.13505	1	99
						2.25335	1	94
						1.06254	1	94
						3.78128	1	54
						1.16291	1	95
						0.925435	1	91
						2.61087	1	94
						0.96092	1	98
						4.22992	1	59
						2.09664	1	53
						3.27484	1	55
						1.20515	1	63
						1.22519	1	77
						0.762695	1	100
						4.24084	1	60
						4.57901	1	83
						0.848285	1	88
						1.09447	1	88
						0.99785	1	88
						1.56017	1	90
						2.04173	1	96
						1.57102	1	61
						0.72631	1	95
						0.83719	1	94
						0.9509	1	91
						1.42644	1	90
						2.41208	1	56
						0.611845	1	100
						1.06204	1	90
						0.60518	1	100
						0.974295	1	87
						2.30268	1	95
						1.0952	1	83
						1.71067	1	65
						0.798275	1	89
						2.03849	1	63
						0.76058	1	88
						2.54491	1	96
						0.915855	1	92
						2.70208	1	84
						0.715195	1	92
						1.19122	0	85
						0.6198	1	100
						1.13889	1	93
						1.0226	1	85
						0.806795	1	55
						0.62806	1	88
						0.45914	1	98
						0.64077	1	59
						0.49146	1	73
						0.4344	1	94
						0.4848	1	66
						0.43773	1	81
						0.755125	1	53
						1.52142	1	73
						0.44395	1	100
						0.54912	1	96
						0.4709	1	98
						0.728885	1	97
						0.49689	1	96
						0.81955	0	86
						0.371745	1	97
						0.433695	1	91
						0.528665	0	83
						0.434915	1	62
						0.431905	0	32
						0.4922	1	92
						0.43432	1	82
						0.668535	1	99
						0.40708	1	96
						1.32727	1	67
						0.390535	1	100
						1.67469	1	50
						0.70805	1	28
						0.549925	1	82
						1.64044	1	58
						0.434355	0	60
						0.671555	1	50
						0.421805	1	96
						0.446535	1	94
						0.78824	1	69
						0.5085	1	81
						2.44243	0	50
						0.78742	1	60
						0.762375	1	95
						0.470075	1	90
						0.549995	1	93
						0.87827	1	92
						0.56576	1	72
						0.53193	1	71
						0.57384	1	84
						0.984005	1	55
						1.43648	0	50
						0.536195	1	85
						0.540175	1	75
						0.54936	1	94
						0.75975	0	62
						0.53778	1	57
						0.52102	1	68
						0.4907	1	97
						0.781175	1	86
						0.851975	1	54
						1.03293	1	79
						0.40963	1	96
						0.44377	1	71
						2.55034	1	87
						1.33796	1	90
						1.96949	1	90
						0.74818	1	100
						1.18931	1	92
						0.93468	1	92
						1.48309	0	78
						3.29217	1	61
						1.21586	1	73
						1.27099	1	87
						0.652545	1	97
						1.40198	1	82
						2.49632	1	53
						0.48684	1	93
						4.52444	1	50
						1.29536	1	92
						0.67902	1	84
						0.828065	1	84
						0.55916	1	73
						1.11325	1	82
						0.980085	1	81
						1.50552	1	86
						1.27949	1	68
						1.16507	1	62
						3.29674	1	69
						0.67502	1	96
						1.42115	1	93
						2.57154	1	73
						0.573435	1	100
						0.986415	1	72
						1.36703	1	54
						0.87217	1	73
						3.17989	1	71
						1.05655	1	55
						1.35566	1	66
						0.566235	1	100
						0.61072	1	75
						2.33182	1	60
						0.906675	1	94
						1.36388	1	95
						1.04927	1	83
						1.51106	1	61
						1.15003	1	85
						1.98309	1	55
						3.8322	1	50
						1.75809	1	73
						0.912025	1	92
						1.15334	1	93
						1.42562	1	75
						1.04542	1	85
						2.86711	1	50
						3.88245	1	53
						2.20597	1	63
						1.62759	1	61
						1.24328	1	82
						1.54697	1	78
						0.78038	1	100
						0.8297	1	93
						0.54189	1	82
						0.63641	1	100
						0.58434	1	90
						0.794405	0	81
						1.40476	1	50
						0.63329	1	15
						0.475015	1	86
						0.486015	1	36
						0.557955	1	82
						1.7688	1	92
						0.720765	1	98
						0.55852	1	80
						2.6971	0	50
						0.52728	1	97
						0.51734	1	95
						0.842525	0	97
						1.0715	1	85
						1.93284	1	78
						0.45095	1	93
						0.70234	1	88
						0.458905	1	99
						0.4193	1	86
						0.49947	1	93
						1.76396	1	84
						0.80435	1	85
						0.90744	1	90
						1.46279	1	59
						0.36384	1	76
						0.39994	1	33
						0.51319	1	65
						0.44172	1	98
						0.8132	1	85
						0.90672	1	87
						0.517235	1	78
						0.608375	1	82
						0.566895	1	92
						1.3897	1	82
						2.15608	1	66
						0.566975	1	91
						1.10941	1	56
						0.614985	1	96
						0.949935	1	89
						1.35499	1	92
						1.39915	1	61
						0.519035	1	75
						0.655055	1	95
						2.10623	1	65
						0.767165	1	59
						1.74704	0	50
						0.52593	1	81
						2.12365	1	76
						2.41059	1	50
						0.44406	1	96
						0.586445	1	55
						1.52069	1	50
						1.22703	1	71
						0.65942	1	68
						2.16683	1	50
						0.58303	1	93
						0.50265	1	65
						1.26515	1	67
						0.925525	1	30
						1.02127	1	79
						0.9844	1	62
						0.514475	0	56
						1.04987	0	56
						0.82787	1	79
						0.892875	1	62
						1.29344	1	66
						1.0563	1	62
						0.661745	0	56
						1.27365	1	64
						0.79804	0	23
						0.833105	0	55
						0.76496	1	56
						0.60498	1	79
						0.905125	0	73
						1.50306	1	66
						1.27375	1	82
						0.87128	1	79
						0.54511	1	74
						0.51164	1	77
						0.957895	1	64
						1.04273	1	54
						0.769545	0	54
						0.87525	1	62
						0.796385	0	54
						0.93274	1	57
						0.711175	1	77
						0.83575	1	59
						0.706045	1	62
						1.20183	1	63
						0.92009	1	83
						0.56902	1	81
						1.00778	1	67
						0.4896	1	87
						1.37955	1	56
						0.663855	1	79
						0.59715	1	58
						0.56935	1	71
						0.60173	1	63
						0.6331	0	78
						0.609115	1	56
						0.52368	1	69
						0.62189	0	42
						0.69691	1	71
						0.77296	1	74
						1.50826	0	58
						0.53296	1	80
						1.01439	0	69
						0.55971	1	63
						1.1682	0	60
						1.33764	0	26
						1.46803	0	71
						0.822195	1	68
						1.4925	1	68
						1.24685	1	75
						1.22416	0	55
						0.7003	1	74
						1.22909	1	56
						2.80738	1	64
						2.52903	0	83
						1.21472	1	97
						1.33026	1	92
						2.64386	1	60
						2.04727	1	92
						2.43288	1	92
						1.75275	1	90
						3.25782	0	61
						0.858585	1	91
						3.34507	1	61
						0.737525	1	91
						3.09054	1	61
						2.73051	1	59
						1.4596	1	98
						1.7032	0	97
						0.89099	1	95
						0.9963	1	93
						1.99902	1	91
						1.97147	1	85
						1.26681	1	86
						3.21155	1	80
						1.74472	0	69
						1.1392	1	86
						2.63311	1	82
						0.849105	1	84
						1.73729	1	72
						3.81567	1	63
						2.79388	0	59
						1.64379	1	77
						2.31537	1	69
						3.16859	0	78
						1.61409	1	79
						0.90623	1	80
						0.94738	1	82
						1.2376	1	79
						1.43636	1	81
						0.696105	1	72
						0.61513	1	84
						0.76339	1	82
						3.33207	1	56
						3.59451	0	62
						0.858515	1	88
						1.50984	1	58
						3.79101	0	58
						4.13789	0	66
						1.56616	1	82
						1.1297	1	85
						1.37971	1	68
						4.2524	0	83
						3.14889	1	68
						4.30585	1	65
						4.79708	1	59
						0.781225	1	83
						2.19773	0	79
						1.46362	1	77
						1.94329	1	84
						4.6075	1	62
						0.85797	1	57
						1.27954	0	68
						0.563775	1	62
						0.47227	1	86
						1.10883	1	64
						0.825995	1	65
						0.842135	1	63
						1.13747	1	62
						1.71966	0	70
						1.35838	1	77
						1.79343	0	67
						1.03105	1	63
						1.22228	1	77
						0.694335	1	61
						0.68436	0	67
						0.89261	1	54
						0.919735	0	38
						0.824435	1	74
						0.92146	0	56
						0.645175	1	69
						1.38361	1	64
						0.713905	1	63
						0.73054	0	68
						0.562405	1	70
						0.620155	1	68
						1.92267	1	58
						1.74783	0	57
						2.0874	0	66
						0.57565	0	57
						0.51518	1	58
						1.12945	0	54
						1.69108	0	77
						1.25124	1	68
						2.28103	1	72
						1.2163	1	69
						1.26609	1	78
						1.4432	1	72
						2.37585	0	59
						2.99632	1	80
						0.871575	0	58
						0.581375	1	71
						0.983995	0	56
						0.9292	1	56
						0.71679	1	67
						1.37394	0	57
						1.23743	1	70
						1.24389	1	79
						0.613845	0	84
						0.8584	1	58
						0.65997	1	79
						0.73305	1	80
						0.78811	1	74
						1.50027	1	91
						0.912495	0	61
						0.858475	1	67
						0.799845	1	59
						0.596925	1	77
						0.757565	1	70
						1.77438	1	85
						0.618945	1	68
						4.52905	1	90
						1.3096	1	14
						1.86699	1	67
						1.74543	1	68
						2.55268	1	60
						2.13322	0	78
						2.32302	0	80
						2.63121	0	66
						2.83653	1	63
						3.53603	1	64
						4.14391	1	79
						2.55959	1	60
						2.13861	0	65
						2.06205	1	85
						2.2608	1	82
						0.734865	1	84
						2.23486	0	79
						2.51007	1	81
						2.56783	1	79
						1.53226	1	69
						3.64054	1	85
						4.41922	0	71
						3.47276	0	82
						2.89528	0	81
						2.43881	1	80
						2.9345	0	84
						3.64139	0	68
						3.71713	1	66
						0.969255	1	74
						3.97161	1	82
						1.61809	1	81
						2.73188	0	74
						4.52685	1	60
						4.69573	1	78
						3.97149	1	86
						4.42037	1	74
						3.22629	0	72
						4.06125	1	71
						0.673135	1	81
						4.99676	1	83
						3.94653	1	81
						3.69992	1	60
						3.41148	0	63
						3.99878	1	60
						4.30386	0	60
						3.83929	1	76
						2.20459	0	64
						4.82319	1	64
						3.98626	1	85
						0.790255	1	85
						1.45466	1	65
						4.00648	0	66
						1.32631	1	76
						4.42682	1	68
						3.64654	1	36
						4.16799	1	84
						0.72503	1	71
						0.682675	1	67
						1.18897	1	74
						1.6356	0	65
						1.63193	1	75
						3.0919	1	72
						2.07143	0	79
						0.68688	1	76
						0.496445	1	69
						0.84855	1	74
						1.26323	1	75
						1.34161	1	78
						0.66038	1	76
						1.12134	0	73
						1.99921	0	78
						2.12294	1	64
						1.11693	1	68
						2.4966	1	72
						0.67504	1	80
						2.43881	0	77
						1.42292	0	59
						2.3631	1	42
						2.34219	1	73
						0.586525	1	79
						0.375255	1	74
						0.3982	1	62
						0.98379	1	59
						0.928235	1	37
						1.0156	1	77
						0.98003	1	61
						0.937805	1	78
						0.94326	1	82
						1.60579	1	79
						0.714875	1	91
						0.6479	1	79
						0.58662	1	83
						0.66292	1	58
						0.702	1	71
						0.42794	1	83
						0.420635	0	57
						0.61367	1	78
						0.68406	1	65
						0.48922	0	65
						0.623385	0	78
						0.960945	1	77
						0.560215	1	79
						0.653025	1	72
						1.38919	1	62
						2.38373	1	63
						0.760635	1	80
						0.39685	1	63
						0.616825	1	80
						0.74146	1	67
						1.23089	0	68
						2.21321	1	63
						2.19689	1	69
						1.804	0	60
						1.90645	0	69
						1.6095	0	69
						2.83908	1	69
						0.81622	1	79
						0.63605	1	82
						0.79818	1	79
						0.520985	1	79
						0.517415	1	71
						0.638245	1	76
						1.29374	1	70
						0.547565	1	80
						0.506195	1	71
						1.15908	1	75
						1.63162	0	69
						1.47911	0	66
						0.62836	1	64
						0.957985	0	67
						1.30093	1	40
						2.51666	1	75
						2.03925	0	65
						0.69128	1	55
						1.81303	0	67
						1.31095	1	66
						0.71208	1	64
						1.74198	0	63
						1.97891	0	59
						2.36091	1	60
						2.2908	1	71
						2.53705	1	77
						2.96295	0	56
						1.38945	0	78
						2.70686	0	76
						4.29132	0	61
						2.86456	0	75
						2.74989	1	62
						3.09912	1	73
						2.15468	0	68
						4.13503	1	60
						1.62113	1	69
						1.27652	1	71
						0.5981	1	69
						1.10547	1	66
						1.47495	1	68
						1.00303	1	74
						0.94946	1	75
						3.09457	1	69
						4.51635	0	58
						0.731305	1	76
						3.55237	0	77
						4.31053	1	57
						3.82585	1	59
						1.1225	1	71
						4.62669	0	69
						0.70318	1	74
						1.34289	1	62
						1.5405	1	58
						2.34134	1	63
						1.82872	1	73
						4.1606	1	57
						2.37504	1	84
						3.16922	1	61
						2.14596	0	59
						1.76107	1	65
						0.803765	1	55
						2.64818	1	54
						1.93688	0	57
						0.717335	1	81
						1.82422	0	59
						1.10053	1	80
						0.897255	1	84
						0.52045	1	82
						0.532875	1	70
						0.4534	1	62
						0.849565	1	85
						0.687835	1	58
						0.963165	0	56
						0.61252	1	59
						0.725665	1	62
						1.03079	1	60
						0.799195	1	83
						0.670405	1	83
						0.418795	0	60
						1.13856	1	77
						0.910255	1	84
						0.468075	1	82
						0.47872	1	61
						0.796765	1	57
						1.01351	0	74
						2.16921	1	84
						0.562325	1	74
						0.66497	1	70
						0.615235	0	78
						0.775815	1	58
						2.20779	0	58
						0.8767	0	62
						2.13487	1	58
						2.74679	0	55
						0.601695	1	81
						0.84479	1	62
						0.51656	1	75
						0.64117	0	58
						2.63627	1	75
						1.83831	0	63
						2.11898	1	69
						2.71541	1	67
						1.09759	1	66
						1.58373	1	66
						0.681485	1	65
						1.00541	0	62
						1.04986	0	63
						1.56648	1	68
						2.70257	1	68
						1.02699	1	60
						1.22333	1	61
						0.7521	1	63
						1.09858	1	60
						1.04617	1	62
						1.24946	1	66
						2.29533	0	77
						0.80351	1	64
						1.52965	0	78
						1.61545	0	61
						2.70354	1	91
						4.73883	0	64
						2.74119	1	71
						4.05225	1	78
						3.16705	1	78
						4.59238	1	80
						4.91099	0	85
						3.66809	1	81
						3.89023	0	84
						3.64895	1	83
						3.92551	0	88
						4.10035	0	73
						2.46707	1	81
						4.412	1	77
						3.33129	1	83
						4.5311	1	80
						3.61557	1	66
						2.23986	1	60
						1.61164	1	77
						1.70462	0	81
						3.17213	1	81
						3.65701	0	37
						2.12111	1	79
						4.52912	1	61
						3.33522	1	74
						4.23055	1	66
						1.02287	1	82
						1.32796	1	63
						2.17941	0	65
						3.29938	1	79
						3.26169	1	82
						2.34658	1	61
						2.49271	1	83
						2.71424	1	78
						2.0275	1	77
						3.11177	1	76
						2.61372	1	77
						3.41689	0	61
						3.06972	1	82
						2.28617	1	66
						1.38145	1	91
						0.81754	1	94
						4.36214	1	72
						3.44541	1	60
						4.31085	0	76
						2.91497	1	85
						2.25689	1	64
						3.14654	1	66
						4.8509	0	80
						3.66504	1	78
						3.61649	0	69
						3.86595	0	67
						1.3044	1	90
						1.11643	1	90
						3.64662	0	78
						0.778605	1	85
						0.640465	1	83
						1.64179	1	79
						0.48573	1	68
						0.431235	1	68
						0.366985	0	68
						0.69277	1	70
						1.11692	1	27
						1.70675	0	65
						1.91665	0	79
						1.36699	1	61
						3.55773	1	59
						2.85928	0	76
						1.34063	0	80
						0.854225	1	80
						1.07137	1	78
						1.03682	1	64
						1.00844	0	67
						0.970715	0	66
						2.68031	0	61
						0.802105	1	63
						4.66366	1	64
						1.32744	1	58
						0.804095	1	62
						1.38479	1	59
						1.53966	1	58
						2.4662	0	64
						4.07908	1	59
						1.67258	0	63
						2.43552	1	62
						1.64273	0	61
						1.71638	1	62
						2.72948	1	61
						2.74631	0	62
						2.82489	0	59
						4.2124	1	61
						1.7765	1	64
						3.02726	1	65
						2.42156	0	63
						2.92583	0	68
						1.05071	0	65
						2.40923	1	57
						1.02266	1	59
						1.35825	0	61
						1.20141	1	33
						1.18198	1	57
						1.09364	1	58
						0.83583	0	58
						1.80025	0	56
						4.10644	1	57
						1.26167	1	60
						3.84191	0	35
						1.2868	1	59
						1.13198	1	63
						1.14414	1	60
						1.18977	1	70
						2.48224	1	67
						0.691215	1	66
						0.6425	1	67
						0.749315	1	97
						0.515525	1	95
						0.536975	1	91
						0.417295	1	92
						0.44331	1	89
						0.427685	1	100
						0.508595	1	80
						0.457815	1	83
						0.492035	1	88
						0.410075	0	50
						0.416605	1	88
						0.361955	1	85
						0.553	1	92
						0.50772	1	4
						0.390535	1	26
						0.574255	1	50
						0.77782	0	50
						0.37494	1	82
						0.391825	1	21
						0.408265	1	50
						0.483865	1	50
						0.834955	0	23
						0.67549	1	50
						0.376535	1	72
						0.727805	0	50
						0.443995	1	84
						0.420585	1	61
						0.367585	1	66
						0.448445	1	65
						0.31934	1	50
						0.464185	1	62
						0.479955	1	50
						0.441415	1	61
						0.992575	0	50
						0.50977	1	63
						0.347885	1	94
						0.657125	0	50
						0.768205	0	50
						0.467245	1	84
						0.65056	1	54
						0.34462	1	80
						0.41984	1	50
						0.63798	1	50
						0.48053	1	57
						0.478365	1	70
						0.44065	1	75
						0.527635	1	50
						0.7363	0	0
						0.519085	1	67
						0.751865	1	50
						0.836805	1	55
						0.36811	1	54
						0.52771	0	61
						0.41846	1	59
						0.593295	1	50
						0.35435	1	67
						0.475525	1	67
						0.46904	1	61
						0.509145	1	63
						0.56586	1	58
						0.824055	1	84
						2.47082	1	50
						1.10244	1	96
						1.05918	1	86
						4.18817	1	92
						0.72229	1	100
						0.525825	1	100
						0.65998	1	100
						3.95951	0	92
						0.790085	1	100
						2.03511	0	72
						1.31663	1	50
						0.6051	1	100
						0.555245	1	100
						0.69318	1	100
						0.759295	1	100
						2.61753	1	78
						0.51357	1	76
						0.925145	1	70
						1.02253	1	70
						1.04436	1	73
						2.25057	1	77
						4.38202	1	63
						1.31852	1	78
						0.974195	1	81
						0.7287	1	77
						0.603535	1	100
						1.50051	0	100
						1.02456	1	77
						0.69114	1	75
						1.63293	1	69
						0.680265	1	100
						0.695115	1	81
						1.97975	1	85
						0.931315	1	79
						0.535465	1	96
						2.67084	1	50
						1.91633	1	63
						0.874205	1	100
						2.7048	1	89
						4.24961	1	50
						0.582835	1	100
						2.31488	1	71
						2.60096	1	89
						0.85757	1	81
						0.99305	0	77
						0.50292	1	70
						1.17012	0	68
						1.21475	0	67
						0.507315	1	75
						0.54408	1	83
						0.530005	1	50
						1.29705	1	50
						0.605565	1	69
						3.94088	0	50
						0.64837	1	87
						1.08385	1	78
						2.21839	1	59
						0.672275	1	89
						1.22371	1	76
						0.417545	1	99
						0.42369	1	50
						0.482675	1	79
						0.481175	1	65
						0.38237	1	62
						0.533575	0	60
						0.373775	1	56
						0.53153	1	100
						0.69461	1	85
						0.538755	1	28
						0.57382	1	69
						0.75803	1	72
						1.49963	1	94
						0.45756	1	90
						0.463705	1	77
						0.66656	1	50
						0.423715	1	100
						0.450885	1	100
						0.50613	1	57
						0.45808	1	100
						0.53887	1	38
						0.63738	1	50
						0.4354	1	65
						1.28662	1	44
						0.80578	0	50
						0.71846	0	50
						0.484575	1	68
						0.47497	1	57
						0.456165	1	75
						0.4708	1	55
						0.555235	1	54
						0.890645	1	67
						0.44042	1	100
						0.40472	1	89
						0.467845	1	72
						0.54794	1	75
						0.57909	1	94
						0.39409	1	100
						0.495495	1	100
						0.449665	1	82
						0.41728	1	69
						0.39835	1	63
						0.41901	1	64
						0.377055	1	95
						0.91289	1	59
						0.592285	1	85
						0.948515	1	35
						0.58484	1	50
						0.447435	1	50
						0.40628	1	60
						0.444685	1	63
						0.48574	1	65
						0.463725	1	42
						0.387905	1	65
						0.41556	1	50
						0.50802	1	48
						0.54452	1	67
						0.626645	1	65
						0.454985	1	59
						0.45171	1	67
						2.57614	1	63
						0.64134	1	86
						0.614645	1	86
						0.50672	1	18
						0.975805	0	41
						0.5992	1	100
						0.559515	1	100
						0.434775	1	65
						0.63427	1	100
						0.62037	1	45
						0.509275	1	67
						1.0615	1	50
						0.61678	1	68
						2.19272	1	60
						0.617465	1	50
						0.545235	1	75
						0.52307	1	84
						0.43414	1	100
						0.90365	0	46
						0.57056	1	77
						0.599525	1	100
						2.3738	0	50
						1.34395	1	80
						0.486545	1	100
						0.447735	1	68
						0.74321	0	67
						2.68171	1	79
						0.705825	1	73
						1.29736	1	65
						1.73913	1	100
						2.49402	1	50
						0.59206	1	83
						0.559685	1	67
						0.52199	1	91
						0.49342	1	76
						0.730485	1	77
						0.42748	1	76
						0.810675	1	79
						0.59829	1	77
						0.631165	1	79
						2.37253	0	50
						0.89914	1	50
						0.65674	1	72
						0.82353	1	50
						1.31739	1	50
						1.42698	1	67
						2.62081	1	50
						1.05118	1	55
						0.654165	1	67
						2.32086	0	42
						0.994575	1	57
						1.07951	1	73
						0.724065	1	61
						1.88092	1	65
						0.583365	1	64
						1.1737	1	64
						2.03049	0	61
						2.16922	1	50
						1.07642	1	58
						0.931895	1	50
						0.53006	1	60
						0.49874	1	57
						0.333975	0	50
						0.368765	1	88
						0.403915	1	89
						0.48675	1	73
						0.398185	1	70
						0.58374	1	75
						0.56426	1	72
						0.459345	1	98
						0.54124	1	80
						0.621565	1	80
						1.14804	0	50
						0.97731	1	50
						0.52022	0	50
						0.58502	1	71
						1.39739	1	68
						1.3591	1	50
						0.640305	1	65
						1.15122	0	50
						0.458795	1	50
						0.472015	1	62
						0.40978	1	56
						0.4624	1	94
						0.4265	1	100
						0.401305	1	89
						0.36336	1	85
						0.46731	1	50
						1.39318	0	50
						0.444135	1	96
						0.957345	1	64
						0.744725	1	50
						0.47014	1	50
						0.88914	1	50
						0.459585	1	60
						0.58693	0	66
						0.489725	1	63
						0.539655	1	50
						0.56063	1	50
						0.438295	1	50
						0.482095	1	50
						0.44406	1	73
						0.50798	1	71
						0.47715	1	75
						0.69299	1	68
						0.735295	0	62
						0.58458	0	77
						0.4504	1	50
						0.46578	0	50
						0.405165	1	71
						0.50539	1	94
						0.574205	1	74
						0.50579	1	77
						0.413255	1	84
						0.50933	1	78
						0.48697	1	70
						0.55364	1	69
						0.480615	1	87
						0.573985	0	50
						0.80681	0	50
						0.519445	1	77
						0.4866	1	72
						0.590625	0	79
						0.47013	1	75
						0.41856	1	71
						0.588565	0	69
						0.439885	1	80
						0.5448	1	72
						0.501635	1	70
						0.79665	1	64
						0.57302	1	67
						0.50823	1	42
						0.408595	1	98
						0.692735	1	99
						0.558265	1	79
						0.76067	0	50
						0.62673	1	43
						0.382175	1	65
						0.40288	1	50
						0.42328	1	58
						0.40302	1	69
						0.445305	1	50
						0.52552	1	82
						2.67977	1	76
						1.2344	0	50
						0.66332	1	66
						0.6355	1	65
						1.04064	1	50
						0.72296	1	68
						0.615015	1	60
						0.71243	1	58
						0.619495	0	58
						0.604045	1	62
						0.5162	1	59
						0.63403	1	64
						1.0108	1	72
						1.11493	1	54
						0.52535	1	58
						0.649235	1	63
						1.03417	1	71
						1.98732	1	67
						0.856075	0	63
						0.596205	1	73
						1.82484	1	62
						2.17727	1	62
						0.899165	1	50
						1.50165	1	50
						2.87156	1	43
						1.75653	1	48
						1.79562	1	50
						0.608575	1	77
						1.14253	1	57
						0.68003	1	59
						0.604285	1	71
						1.53482	1	50
						1.93013	1	50
						1.51149	0	44
						0.68846	1	67
						1.98396	0	65
						1.29213	1	47
						0.44244	1	76
						0.41284	1	72
						0.41172	1	73
						0.63847	1	68
						0.35599	1	70
						0.399865	1	61
						0.58083	1	65
						1.13589	0	64
						0.65252	1	65
						0.385615	1	66
						0.493535	1	60
						0.623735	1	63
						1.08499	1	59
						0.774285	0	58
						0.664615	0	45
						0.424415	1	85
						0.487125	1	61
						0.491965	1	65
						0.44358	1	68
						0.74175	1	68
						0.7595	1	56
						0.77933	1	61
						0.89918	1	60
						0.77217	1	64
						0.5552	0	62
						0.544275	1	59
						1.25533	1	37
						0.608045	1	63
						0.61228	0	50
						0.60438	1	60
						0.932315	1	46
						0.44954	1	79
						1.5406	1	50
						0.62496	0	40
						0.570855	1	59
						0.57617	1	50
						0.458555	1	60
						0.398255	1	55
						0.450185	1	54
						0.41988	1	59
						0.424525	1	53
						0.46733	1	65
						0.611155	0	57
						0.50617	1	55
						0.390745	1	56
						0.77577	1	56
						0.599025	1	55
						1.26024	1	55
						0.39807	1	95
						0.388495	1	50
						0.46539	1	50
						0.551515	1	90
						1.16534	1	50
						0.792075	1	69
						0.417165	1	87
						0.513815	1	81
						0.564025	1	66
						0.37022	1	79
						0.517435	1	70
						0.80726	1	70
						0.40262	1	62
						0.38575	1	50
						0.57327	1	61
						0.748985	1	64
						1.45109	1	79
						0.430505	1	83
						0.558315	1	81
						1.0142	1	95
						0.969205	1	68
						0.6884	1	60
						0.711225	1	75
						0.4172	1	67
						0.419175	1	82
						1.30382	0	76
						0.69329	1	68
						0.47649	1	75
						0.530355	1	73
						0.62479	1	71
						0.474995	1	64
						0.563925	1	71
						0.61467	0	66
						0.632615	1	92
						1.84123	0	50
						0.4397	1	75
						0.437795	1	65
						0.43756	1	80
						0.47381	1	72
						2.4395	1	67
						0.952525	0	80
						0.52192	1	70
						1.24645	0	73
						0.519845	1	75
						0.557505	0	67
						0.59104	1	76
						0.50307	1	97
						0.61823	1	64
						0.562615	1	72
						0.569375	1	71
						0.49741	1	65
						0.40917	1	50
						0.52915	1	62
						0.526155	1	50
						0.77074	0	50
						0.96841	1	63
						0.50762	1	49
						0.482225	1	57
						0.413675	1	63
						0.778955	0	72
						0.47587	1	40
						1.60924	0	50
						1.55311	1	66
						0.566915	1	68
						0.89943	1	60
						0.515605	1	61
						0.707145	1	62
						0.411375	1	64
						0.431365	1	40
						0.41426	0	50
						1.92615	0	72
						0.72438	1	50
						0.436815	1	76
						0.38624	1	90
						0.434985	1	97
						0.757755	0	78
						0.57222	1	78
						0.427075	1	99
						0.41401	1	96
						0.42806	1	79
						0.44323	1	82
						0.525455	1	84
						0.50805	1	77
						0.439605	0	50
						0.592435	1	50
						0.40751	1	77
						0.484805	1	80
						0.37568	1	87
						0.37317	1	96
						0.42831	1	95
						0.544385	1	75
						0.31386	1	80
						0.84805	1	87
						0.277275	1	89
						0.45213	1	50
						0.31072	1	83
						0.410535	1	68
						0.39383	1	67
						0.40161	1	50
						0.36278	1	63
						0.41466	1	86
						0.703425	1	81
						0.28374	0	50
						0.35152	1	97
						0.385475	1	83
						0.35188	1	64
						0.401945	1	90
						0.505975	1	89
						0.52804	1	74
						0.61693	0	50
						0.43926	0	72
						0.793725	1	73
						0.954	1	50
						0.374255	1	41
						0.383265	1	73
						0.433535	1	72
						0.480965	1	74
						0.552075	1	69
						0.477795	1	66
						0.400755	1	67
						0.40888	0	31
						0.431225	1	78
						0.513295	1	79
						0.49049	1	49
						0.394025	0	0
						0.46837	1	100
						0.896315	0	65
						0.46309	1	75
						0.613715	1	69
						1.31266	1	63
						0.51347	1	68
						0.61438	0	65
						0.49404	1	61
						0.554835	1	62
						0.492825	0	64
						0.64034	1	65
						0.91335	0	75
						0.398845	1	65
						0.428665	1	68
						0.465565	1	97
						2.19	1	66
						0.4155	1	100
						0.640435	1	50
						0.538805	1	50
						0.54644	1	99
						0.423905	1	100
						0.50435	1	30
						0.49608	1	50
						0.54146	0	69
						0.55979	1	62
						0.528925	1	50
						0.468985	1	67
						0.464725	1	67
						0.46981	1	64
						0.775775	1	67
						1.56729	1	70
						2.05863	1	74
						0.85703	0	30
						0.52615	1	78
						0.58073	1	72
						0.76618	1	80
						0.755525	1	81
						0.43607	1	84
						0.416465	1	100
						0.40846	1	66
						0.483225	1	91
						0.577555	1	81
						0.59352	1	85
						0.392985	1	50
						0.557335	1	78
						0.47433	1	80
						0.42413	1	68
						0.57177	1	50
						0.42732	1	79
						0.52123	1	83
						0.52391	1	50
						0.508735	1	67
						0.4459	1	65
						0.51899	1	78
						0.47799	1	86
						0.509745	1	68
						0.41722	1	100
						0.53287	1	94
						0.51257	1	81
						0.47258	1	50
						0.434615	1	65
						0.40796	0	50
						0.544225	0	38
						0.961345	1	68
						0.490865	1	64
						0.911425	1	75
						1.627	1	50
						0.534	1	91
						0.41	0	0
						0.436	1	91
						0.539	1	2
						0.372	0	0
						0.485	1	98
						0.494	1	100
						0.551	1	16
						0.469	1	50
						0.504	1	87
						0.497	1	9
						0.363	0	50
						0.488	0	73
						0.413	0	69
						2.168	1	50
						0.533	1	51
						0.494	1	64
						0.603	1	32
						0.718	0	52
						0.546	1	64
						0.508	1	67
						0.388	1	62
						0.555	0	47
						0.583	1	50
						0.525	1	58
						0.47	1	66
						0.637	1	35
						0.5	1	38
						0.595	1	57
						0.404	1	37
						0.484	1	64
						0.455	1	83
						0.424	1	20
						0.536	0	64
						0.667	1	58
						0.583	1	74
						0.444	1	82
						0.765	1	75
						0.818	1	65
						0.478	1	82
						0.491	1	98
						0.631	1	82
						0.487	1	80
						0.545	1	71
						0.636	1	84
						0.446	1	80
						0.438	1	87
						0.506	1	84
						0.479	1	79
						0.363	1	62
						0.486	1	65
						0.536	1	88
						0.475	1	88
						0.594	1	68
						0.475	1	71
						0.627	1	80
						0.488	1	70
						0.44	1	78
						0.378	1	68
						0.931	1	81
						0.551	1	79
						0.682	1	83
						1.108	1	84
						1.206	1	83
						0.655	1	91
						0.551	1	81
						0.617	1	83
						0.53	1	92
						0.58	1	87
						0.872	1	77
						0.832	1	87
						1.756	1	84
						1.007	1	84
						0.717	1	84
						0.847	1	88
						0.642	1	87
						0.561	1	86
						0.854	1	81
						0.602	1	85
						0.546	1	82
						0.664	1	82
						0.757	1	89
						0.742	1	71
						1.159	1	75
						0.707	1	82
						0.727	1	82
						0.812	1	87
						0.613	1	67
						0.741	1	80
						0.637	1	80
						4.32	0	53
						0.729	0	62
						0.898	0	60
						0.624	1	81
						0.521	1	61
						0.445	1	68
						0.547	1	62
						0.753	0	73
						0.607	1	73
						0.664	1	71
						0.76	1	86
						0.392	0	15
						0.534	1	81
						1.624	1	27
						0.634	1	23
						0.704	1	71
						0.556	1	72
						0.876	1	69
						0.591	1	76
						0.933	0	75
						0.637	0	81
						0.617	1	77
						0.549	1	87
						0.564	1	87
						2.137	0	50
						0.499	0	88
						0.606	1	84
						0.802	1	79
						1.308	1	84
						0.631	1	76
						0.754	1	79
						2.379	1	89
						0.55	1	79
						0.335	0	17
						0.967	1	70
						1.289	1	69
						0.413	1	91
						0.518	0	75
						0.694	1	74
						0.54	1	29
						0.532	1	69
						0.546	1	71
						0.486	1	77
						0.664	1	77
						0.504	1	78
						0.564	1	81
						0.49	1	77
						0.508	1	50
						0.85	1	68
						0.444	1	73
						0.514	1	76
						0.466	1	77
						0.57	1	76
						0.534	1	76
						0.503	1	82
						0.654	1	82
						0.585	1	80
						0.596	1	76
						0.639	1	74
						0.603	1	78
						0.837	1	50
						0.453	1	76
						0.419	0	33
						0.543	1	80
						0.538	1	78
						0.425	1	71
						0.404	1	76
						0.501	1	72
						0.479	1	79
						0.502	1	79
						0.46	0	80
						0.473	1	82
						0.487	1	83
						0.484	1	85
						0.641	1	77
						0.43	1	79
						0.5	1	84
						0.632	1	88
						0.58	1	82
						0.483	1	81
						0.586	1	81
						0.674	1	78
						0.468	1	82
						0.621	1	83
						0.583	1	80
						0.571	1	83
						0.605	1	85
						0.585	0	31
						0.863	1	77
						0.612	1	67
						1.165	1	80
						0.907	1	74
						0.557	1	71
						0.64	1	76
						1.69	1	70
						0.563	1	72
						0.63	1	81
						0.616	1	74
						0.673	1	81
						0.828	0	81
						0.971	1	83
						0.594	0	80
						0.758	1	84
						0.625	1	83
						0.501	1	81
						0.616	1	79
						0.476	1	79
						0.478	0	81
						0.802	1	86
						0.562	1	78
						0.648	1	70
						0.666	1	79
						1.027	0	54
						0.571	1	75
						0.597	1	79
						0.8	1	80
						0.542	1	73
						0.441	1	81
						0.561	1	73
						0.609	1	76
						0.579	1	86
						0.559	1	74
						1.05	1	83
						0.663	1	79
						0.663	1	50
						0.635	1	69
						0.736	1	74
						0.754	1	65
						0.603	1	73
						1.78	1	75
						1.321	1	56
						0.717	1	74
						0.658	1	70
						0.87	0	69
						0.537	1	72
						0.54	1	73
						0.917	1	73
						0.712	1	55
						0.64	1	81
						0.592	1	77
						0.895	1	73
						1.118	0	57
						0.612	1	83
						0.611	1	73
						0.706	1	75
						0.655	1	68
						0.638	1	67
						0.636	1	76
						1.933	1	73
						0.533	0	24
						0.435	1	78
						0.465	1	72
						0.655	1	75
						0.577	1	72
						0.692	1	76
						0.609	1	77
						0.543	0	72
						0.666	1	74
						0.657	0	76
						0.502	1	77
						0.554	1	76
						0.813	1	73
						0.363	0	55
						0.377	1	70
						0.508	1	69
						0.35	1	68
						0.476	1	74
						0.557	1	68
						0.523	1	74
						0.121	1	72
						0.324	0	27
						0.37	1	71
						0.385	1	73
						0.569	1	73
						0.515	1	70
						0.39	1	74
						0.423	1	76
						0.364	1	78
						0.668	1	72
						0.363	0	45
						0.491	1	71
						0.642	1	69
						0.57	1	68
						0.324	0	44
						0.256	0	35
						0.434	1	50
						0.387	1	72
						0.652	1	70
[truncated: 16,583 more rows]

## Sheet: Supple Figure 3
vratio	roc
1.56048	0.876884
0.291829	0.636619
2.65704	0.949102
0.816502	0.743564
3.20185	0.902825
0.00901411	0.589683
2.90167	0.881098
0.880195	0.825125
1.35236	0.870354
2.79073	0.888199
0.60126	0.707216
0.173553	0.659662
1.52905	0.878406
1.80599	0.89557
0.731274	0.731794
0.1073	0.508456
0.36551	0.692764
1.43696	0.89986
0.241628	0.754035
3.14353	0.89267
2.84634	0.881485
0.686242	0.826464
2.56009	0.894322
2.33663	0.970136
2.59476	0.957955
2.05367	0.885406
0.819598	0.752014
1.87621	0.882263
3.31975	0.906284
0.487076	0.623582
1.82631	0.923729
0.294957	0.622134
0.962787	0.880325
2.76446	0.889004
1.69691	0.894796
0.929351	0.731539
0.026704	0.495088
0.082707	0.524398
0.51446	0.839304
1.64263	0.923729
3.26659	0.915282
0.616551	0.656812
1.86516	0.919919
1.5754	0.882211
1.24911	0.878024
1.45682	0.90033
2.68795	0.987976
0.573859	0.728224
0.706923	0.581508
3.06361	0.888856
0.129868	0.575551
3.21608	0.893082
2.662	0.883828
0.546318	0.813737
0.319155	0.747253
0.709967	0.866928
0.611689	0.828409
0.848881	0.849758
3.17522	0.914365
1.55694	0.881098
0.464731	0.65069
1.89974	0.897667
0.727092	0.648136
0.519274	0.606731
2.81361	0.881477
0.851536	0.865317
1.52999	0.882755
3.03844	0.966589
0.431054	0.705391
0.255665	0.563086
2.8167	0.879555
1.07903	0.723074
3.44627	0.913638
0.808383	0.844525
0.582297	0.790918
2.9718	0.915743
2.0508	0.89185
1.3618	0.802426
2.79359	0.951264
2.54807	0.903458
0.48003	0.642974
2.48409	0.953255
0.835975	0.838516
0.446261	0.751382
0.0191391	0.499231
2.17936	0.94964
2.45572	0.884221
2.14096	0.965616
2.35668	0.88544
1.06646	0.778705
1.1916	0.904761
2.79511	0.938596
1.68603	0.863584
2.48101	0.912627
1.06809	0.883828
1.84795	0.853539
2.97741	0.879939
2.60835	0.928297
1.45686	0.90176
2.69371	0.887797
